# Supplementary material for: Latent trait or sum score: addressing measurement challenges in the prediction of self-rated symptom outcomes in psychological treatment
Source: Front Psychol. 2026 Feb 26;17:1654996. doi: 10.3389/fpsyg.2026.1654996 (PMC12979473; doi:10.3389/fpsyg.2026.1654996)
Supplement: Supplementary file 2 [file Data_Sheet_1.CSV]

model	rmse_mean	rmse_se	rmse_lambda	rmse_adfntot	rmse_adfntot_crittval	rmse_riv	rmse_adfntot_CI	r2_mean	r2_se	r2_lambda	r2_adfntot	r2_adfntot_crittval	r2_riv	r2_adfntot_CI	type
DR	0.1904366485071176	0.001716879892999348	0.4703061687597909	83.79655578783029	1.9886802087425581	0.8878830392618134	0.0034143250639958444	-0.0015512576452771049	0.0006872269084652973	0.26089700883470734	263.7203304058967	1.969000112634601	0.3529914125004	0.001353149860173699	Base
LR	0.1318283381945876	0.0017271703220976763	0.4937944958035336	76.10888259990035	1.9916265318589272	0.9754822729305687	0.0034398782385290615	0.5195362679670663	0.010714743717486076	0.36111932806229174	140.73021653571328	1.9769642919753307	0.5652375223170021	0.021182665727136982	Base
LR-weight															Base
BR	0.13179467178237828	0.0017240879135770769	0.4944718862203248	75.90297400317887	1.991713783002079	0.9781293517452737	0.0034338896605787613	0.5197859915873738	0.010651049729089767	0.35929599361090947	142.12680507364365	1.9767958363965132	0.5607831229834922	0.02105495075771686	Base
BR-weight															Base
RF	0.13220504397148689	0.0017650000069689715	0.4638956195445879	86.09576228511976	1.9879026625995486	0.8653083922771084	0.0035086482133418403	0.5167261306415287	0.011470862300788764	0.3601023294049902	141.5066599737601	1.9768702239923384	0.5627498676001561	0.022676406125945552	Base
RF-weight															Base
DR	0.19220325895670967	0.0012964529533015408	0.33354638843040413	164.2665243394129	1.974510763020584	0.5004795272169861	0.002559860310043715	-0.0023210374587399004	0.001143239055843465	0.13907734708209368	834.860737795678	1.9628095557762681	0.16154453203283925	0.0022439605433461915	Rasch
LR	0.13886003274599626	0.0014819750282347949	0.2600120345879331	265.43627240402293	1.9689414351407608	0.3513733286772357	0.0029179220389353865	0.4765092225504033	0.009373580348829262	0.24252795874916547	303.0201841164101	1.9678235721312285	0.3201807400688642	0.018445552365692286	Rasch
LR-weight	0.13886209152425033	0.0014836879623455709	0.25947902564598163	266.4777347089011	1.968906191976707	0.35040064310444957	0.002921242416023498	0.47649258667357564	0.009388696403756813	0.24161413484565541	305.19639347449254	1.9677673102525453	0.3185899763525824	0.018474769869198288	Rasch
BR	0.1387760538263175	0.001517896021982463	0.25389975497145845	277.75121696821753	1.9685416837750995	0.34030246828527133	0.0029880415909088833	0.47712993986880264	0.009604907044419792	0.23491912752429375	321.8665841204838	1.967361661786704	0.30705136669294153	0.018896325884216542	Rasch
BR-weight	0.13877996328754588	0.0015212811765670758	0.2529130530549438	279.81806801974255	1.9684780553735648	0.33853228742536723	0.0029946086121251663	0.47709777943946285	0.009636091715549857	0.2331695581313187	326.44395446984373	1.9672575533864445	0.3040692510369179	0.018956674212539996	Rasch
RF	0.1402786531850278	0.001479327568948795	0.24648552326060047	293.85478587719325	1.968069709154877	0.327114515871268	0.0029114197783658463	0.4656638640540402	0.010210760694068158	0.23729650543491393	315.796722721829	1.9675043877325824	0.3111254991302049	0.02008971646766649	Rasch
RF-weight	0.14027995805827242	0.0014871338725113098	0.24873682945670653	288.82236728824813	1.9682115257376416	0.33109147261515115	0.0029269940281916123	0.4656465988255452	0.01024054975212521	0.22890564678022568	338.0091688520935	1.9670071189357365	0.2968581546790084	0.020143234264245878	Rasch
