# Supplementary material for: Latent trait or sum score: addressing measurement challenges in the prediction of self-rated symptom outcomes in psychological treatment
Source: Front Psychol. 2026 Feb 26;17:1654996. doi: 10.3389/fpsyg.2026.1654996 (PMC12979473; doi:10.3389/fpsyg.2026.1654996)
Supplement: Supplementary file 3 [file Data_Sheet_2.ZIP]

Archive with 74 entries (67 files):
- rasch_prediction/
- __MACOSX/._rasch_prediction
- rasch_prediction/save_data.py
- __MACOSX/rasch_prediction/._save_data.py
- rasch_prediction/.DS_Store
- __MACOSX/rasch_prediction/._.DS_Store
- rasch_prediction/CFA.R
- __MACOSX/rasch_prediction/._CFA.R
- rasch_prediction/clean_data.py
- __MACOSX/rasch_prediction/._clean_data.py
- rasch_prediction/aux_functions.py
- __MACOSX/rasch_prediction/._aux_functions.py
- rasch_prediction/aux_r_analysis_plot_miss.r
- __MACOSX/rasch_prediction/._aux_r_analysis_plot_miss.r
- rasch_prediction/results/
- __MACOSX/rasch_prediction/._results
- rasch_prediction/plots.py
- __MACOSX/rasch_prediction/._plots.py
- rasch_prediction/imputation/
- __MACOSX/rasch_prediction/._imputation
- rasch_prediction/results_paper.py
- __MACOSX/rasch_prediction/._results_paper.py
- rasch_prediction/settings.py
- __MACOSX/rasch_prediction/._settings.py
- rasch_prediction/gridsearchCV.py
- __MACOSX/rasch_prediction/._gridsearchCV.py
- rasch_prediction/imputations.r
- __MACOSX/rasch_prediction/._imputations.r
- rasch_prediction/prediction_preprocess.r
- __MACOSX/rasch_prediction/._prediction_preprocess.r
- rasch_prediction/load_data.py
- __MACOSX/rasch_prediction/._load_data.py
- rasch_prediction/data/
- __MACOSX/rasch_prediction/._data
- rasch_prediction/run_analyses.py
- __MACOSX/rasch_prediction/._run_analyses.py
- rasch_prediction/ipsy_scorer.py
- __MACOSX/rasch_prediction/._ipsy_scorer.py
- rasch_prediction/results/plot_functions.py
- __MACOSX/rasch_prediction/results/._plot_functions.py
- rasch_prediction/results/__pycache__/
- __MACOSX/rasch_prediction/results/.___pycache__
- rasch_prediction/results/pre_processing.py
- __MACOSX/rasch_prediction/results/._pre_processing.py
- rasch_prediction/imputation/results/
- __MACOSX/rasch_prediction/imputation/._results
- rasch_prediction/data/ordinal_sum_to_latent_LSASSR.csv
- __MACOSX/rasch_prediction/data/._ordinal_sum_to_latent_LSASSR.csv
- rasch_prediction/data/item_params_MADRSS.csv
- __MACOSX/rasch_prediction/data/._item_params_MADRSS.csv
- rasch_prediction/data/item_params_LSASSR.csv
- __MACOSX/rasch_prediction/data/._item_params_LSASSR.csv
- rasch_prediction/data/ordinal_sum_to_latent_MADRSS.csv
- __MACOSX/rasch_prediction/data/._ordinal_sum_to_latent_MADRSS.csv
- rasch_prediction/data/results/
- __MACOSX/rasch_prediction/data/._results
- rasch_prediction/data/item_params_PDSSSR.csv
- __MACOSX/rasch_prediction/data/._item_params_PDSSSR.csv
- rasch_prediction/data/ordinal_sum_to_latent_PDSSSR.csv
- __MACOSX/rasch_prediction/data/._ordinal_sum_to_latent_PDSSSR.csv
- rasch_prediction/results/__pycache__/plot_functions.cpython-310.pyc
- __MACOSX/rasch_prediction/results/__pycache__/._plot_functions.cpython-310.pyc
- rasch_prediction/results/__pycache__/pre_processing.cpython-310.pyc
- __MACOSX/rasch_prediction/results/__pycache__/._pre_processing.cpython-310.pyc
- rasch_prediction/imputation/results/rasch_density_imputation.pdf
- __MACOSX/rasch_prediction/imputation/results/._rasch_density_imputation.pdf
- rasch_prediction/imputation/results/base_density_imputation.pdf
- __MACOSX/rasch_prediction/imputation/results/._base_density_imputation.pdf
- rasch_prediction/data/results/CFA_base_rasch.csv
- __MACOSX/rasch_prediction/data/results/._CFA_base_rasch.csv
- rasch_prediction/data/results/All_metrics.csv
- __MACOSX/rasch_prediction/data/results/._All_metrics.csv
- rasch_prediction/data/results/CFA_base_rasch_cutoffs.csv
- __MACOSX/rasch_prediction/data/results/._CFA_base_rasch_cutoffs.csv
