# Supplementary material for: Latent trait or sum score: addressing measurement challenges in the prediction of self-rated symptom outcomes in psychological treatment
Source: Front Psychol. 2026 Feb 26;17:1654996. doi: 10.3389/fpsyg.2026.1654996 (PMC12979473; doi:10.3389/fpsyg.2026.1654996)
Supplement: Supplementary file 3 [file Data_Sheet_2.ZIP › rasch_prediction/save_data.py]

import pandas as pd 
import numpy as np 
import os
from datetime import datetime


def save_file(file_to_save,filename,data_folder_loc,data_folder_loc2=False): 
    try:
        date = datetime.today().strftime('%Y_%m_%d')
    except AttributeError: 
        date = datetime.datetime.today().strftime('%Y_%m_%d')
    try:
        file_to_save.to_csv(os.path.join(data_folder_loc,'results','{}_{}.csv'.format(date,filename)),index=False,encoding='utf-8')
        print('Saved file to ',os.path.join(data_folder_loc,'results','{}_{}.csv'.format(date,filename)))
    except NameError: 
        file_to_save.to_csv(os.path.join(data_folder_loc2,'results','{}_{}.csv'.format(date,filename)),index=False,encoding='utf-8')

def save_data(path: str='/srv/projects/nils/study4rasch/data',df=pd.DataFrame,filename=str): 
    df.to_csv(path_or_buf=os.path.join(path,filename),index=False,encoding='utf-8')


if __name__=='__main__': 
    pass 
