# Supplementary material for: Latent trait or sum score: addressing measurement challenges in the prediction of self-rated symptom outcomes in psychological treatment
Source: Front Psychol. 2026 Feb 26;17:1654996. doi: 10.3389/fpsyg.2026.1654996 (PMC12979473; doi:10.3389/fpsyg.2026.1654996)
Supplement: Supplementary file 3 [file Data_Sheet_2.ZIP › rasch_prediction/CFA.R]

path_prim <- '/srv/projects/nils/study4rasch'
path2 <- '/Volumes/projects/k8_CPF_Kaldo/Data/Lärande Maskiner/Nils/Study4data'
running_machine = Sys.info()[['sysname']]
path = ifelse(running_machine!='Linux',path2,path_prim)
set_mywd_path = ifelse(running_machine!='Linux','./study4rasch/rasch_prediction','./rasch_prediction')
tryCatch({setwd(set_mywd_path)}, error = function(set_mywd_path){print('already in right directory')})

require(dplyr)
source("../rasch_measures/preprocess.R")
source("../rasch_measures/settings.R")
source('imputations.r')

# Load raw data 
df_raw <- read.csv(file=file.path(path,'data','raw_data','outcome.csv')) 

## Select symptoms n other variables 

require(dplyr)
df <- preprocess_data(df_raw) %>% filter(Time=='PRE')

load_rasch_analysis <- function(scalename){
    item_params <- read.csv(file=file.path('.','data',paste0('item_params_',scalename,'.csv')),row.names=1)
    items <- row.names(item_params)
    ordinal_to_sum <- read.csv(file=file.path('.','data',paste0('ordinal_sum_to_latent_',scalename,'.csv')))
    return(list('items'=items,'item_params'=item_params,'ordinal_to_latent'=ordinal_to_sum))
}
return_all_rasch_info <- function(){
    these_scales <- c('MADRSS','PDSSSR','LSASSR')
    all_rasch_info <- lapply(these_scales,FUN=load_rasch_analysis)
    names(all_rasch_info) <- these_scales
    return(all_rasch_info)
}
all_rasch_info <- return_all_rasch_info()

# Load rasch scale items (ergo which items make up the scale )
madrs_rasch <- all_rasch_info$MADRSS$items
pdss_rasch <- all_rasch_info$PDSSSR$items
lsas_rasch <- all_rasch_info$LSASSR$items

madrs_base <- itemnr_mad
pdss_base <- itemnr_pdss
lsas_base <- itemnr_lsas

# MADRS 
require(lavaan)
f1_mad_base <- paste0('f1 =~',
      paste0(madrs_base,collapse=' + '))
f1_mad_rasch <- paste0('f1 =~', 
      paste0(madrs_rasch,collapse=' + '))
f1_mad_rasch <- '
f1 =~ MADRS.S_1 + MADRS.S_6 + MADRS.S_7 + MADRS.S_9
'

cfa_f1_mad_base <- 
  cfa(model = f1_mad_base,
      data = df,
      rotation = "oblimin",
      estimator = "WLSMV",
      ordered = TRUE)
cfa_f1_mad_rasch <- 
  cfa(model = f1_mad_rasch,
      data = df,
      rotation = "oblimin",
      estimator = "WLSMV",
      ordered = TRUE)

require(dplyr)
require(tibble)
fit_metrics_scaled <- c("chisq.scaled", "df", "pvalue.scaled", 
                        "cfi.scaled", "tli.scaled", "rmsea.scaled", 
                        "rmsea.ci.lower.scaled","rmsea.ci.upper.scaled",
                        "srmr")
rbind(
  fitmeasures(cfa_f1_mad_base, fit_metrics_scaled),
  fitmeasures(cfa_f1_mad_rasch, fit_metrics_scaled)
  ) %>% 
  as.data.frame() %>% 
  mutate(across(where(is.numeric),~ round(.x, 3))) %>%
  rename(Chi2.scaled = chisq.scaled,
         p.scaled = pvalue.scaled,
         CFI.scaled = cfi.scaled,
         TLI.scaled = tli.scaled,
         RMSEA.scaled = rmsea.scaled,
         CI_low.scaled = rmsea.ci.lower.scaled,
         CI_high.scaled = rmsea.ci.upper.scaled,
         SRMR = srmr) %>% 
  add_column(Model = c('MADRS-S_Base','MADRS-S_Rasch'), .before = "Chi2.scaled") -> df_cfa_mad

## dynamic cutoff 
library(dynamic)

inspect_mad_base <- round(inspect(cfa_f1_mad_base,what="std")$lambda,3)
inspect_mad_base_n <- lavInspect(cfa_f1_mad_base,what='ntotal')
inspect_mad_rasch <- round(inspect(cfa_f1_mad_rasch,what="std")$lambda,3)
inspect_mad_rasch_n <- lavInspect(cfa_f1_mad_rasch,what='ntotal')

cfa_f1_mad_base_manual <- paste("f1 =~ ",paste(inspect_mad_base,rownames(inspect_mad_base), sep = "*", collapse='+'))
cfa_f1_mad_rasch_manual <- paste("f1 =~ ", paste(inspect_mad_rasch,rownames(inspect_mad_rasch), sep = "*", collapse='+'))
            
cfaone_mad_base <- cfaOne(model=cfa_f1_mad_base_manual,n=inspect_mad_base_n,manual=TRUE)
cfaone_mad_rasch <- cfaOne(model=cfa_f1_mad_rasch_manual,n=inspect_mad_rasch_n,manual=TRUE)

cfaone_mad_base_cutoff <- cfaone_mad_base$cutoff
rownames(cfaone_mad_base_cutoff) <- paste(c('MADRS-S_Base'),rownames(cfaone_mad_base_cutoff),sep='_')
cfaone_mad_rasch_cutoff <- cfaone_mad_rasch$cutoff
rownames(cfaone_mad_rasch_cutoff) <- paste(c('MADRS-S_Rasch'),rownames(cfaone_mad_rasch_cutoff),sep='_')
cfaone_mad_cutoff <- rbind(cfaone_mad_base_cutoff,cfaone_mad_rasch_cutoff)


# PDSS-SR 
require(lavaan)
f1_pdss_base <- paste0('f1 =~',
      paste0(pdss_base,collapse=' + '))
f1_pdss_rasch <- paste0('f1 =~', 
      paste0(pdss_rasch,collapse=' + '))


cfa_f1_pdss_base <- 
  cfa(model = f1_pdss_base,
      data = df,
      rotation = "oblimin",
      estimator = "WLSMV",
      ordered = TRUE)
cfa_f1_pdss_rasch <- 
  cfa(model = f1_pdss_rasch,
      data = df,
      rotation = "oblimin",
      estimator = "WLSMV",
      ordered = TRUE)

require(dplyr)
require(tibble)
fit_metrics_scaled <- c("chisq.scaled", "df", "pvalue.scaled", 
                        "cfi.scaled", "tli.scaled", "rmsea.scaled", 
                        "rmsea.ci.lower.scaled","rmsea.ci.upper.scaled",
                        "srmr")
rbind(
  fitmeasures(cfa_f1_pdss_base, fit_metrics_scaled),
  fitmeasures(cfa_f1_pdss_rasch, fit_metrics_scaled)
  ) %>% 
  as.data.frame() %>% 
  mutate(across(where(is.numeric),~ round(.x, 3))) %>%
  rename(Chi2.scaled = chisq.scaled,
         p.scaled = pvalue.scaled,
         CFI.scaled = cfi.scaled,
         TLI.scaled = tli.scaled,
         RMSEA.scaled = rmsea.scaled,
         CI_low.scaled = rmsea.ci.lower.scaled,
         CI_high.scaled = rmsea.ci.upper.scaled,
         SRMR = srmr) %>% 
  add_column(Model = c('PDSS-SR_Base','PDSS-SR_Rasch'), .before = "Chi2.scaled") -> df_cfa_pdss

## dynamic cutoff 
library(dynamic)

inspect_pdss_base <- round(inspect(cfa_f1_pdss_base,what="std")$lambda,3)
inspect_pdss_base_n <- lavInspect(cfa_f1_pdss_base,what='ntotal')
inspect_pdss_rasch <- round(inspect(cfa_f1_pdss_rasch,what="std")$lambda,3)
inspect_pdss_rasch_n <- lavInspect(cfa_f1_pdss_rasch,what='ntotal')

cfa_f1_pdss_base_manual <- paste("f1 =~ ",paste(inspect_pdss_base,rownames(inspect_pdss_base), sep = "*", collapse='+'))
cfa_f1_pdss_rasch_manual <- paste("f1 =~ ", paste(inspect_pdss_rasch,rownames(inspect_pdss_rasch), sep = "*", collapse='+'))
            
cfaone_pdss_base <- cfaOne(model=cfa_f1_pdss_base_manual,n=inspect_pdss_base_n,manual=TRUE)
cfaone_pdss_rasch <- cfaOne(model=cfa_f1_pdss_rasch_manual,n=inspect_pdss_rasch_n,manual=TRUE)

cfaone_pdss_base_cutoff <- cfaone_pdss_base$cutoff
rownames(cfaone_pdss_base_cutoff) <- paste(c('PDSS-SR_Base'),rownames(cfaone_pdss_base_cutoff),sep='_')
cfaone_pdss_rasch_cutoff <- cfaone_pdss_rasch$cutoff
rownames(cfaone_pdss_rasch_cutoff) <- paste(c('PDSS-SR_Rasch'),rownames(cfaone_pdss_rasch_cutoff),sep='_')
cfaone_pdss_cutoff <- rbind(cfaone_pdss_base_cutoff,cfaone_pdss_rasch_cutoff)


# LSAS-SR
require(lavaan)
f1_lsas_base <- paste0('f1 =~',
      paste0(lsas_base,collapse=' + '))
f1_lsas_rasch <- paste0('f1 =~', 
      paste0(lsas_rasch,collapse=' + '))


cfa_f1_lsas_base <- 
  cfa(model = f1_lsas_base,
      data = df,
      rotation = "oblimin",
      estimator = "WLSMV",
      ordered = TRUE)
cfa_f1_lsas_rasch <- 
  cfa(model = f1_lsas_rasch,
      data = df,
      rotation = "oblimin",
      estimator = "WLSMV",
      ordered = TRUE)

require(dplyr)
require(tibble)
fit_metrics_scaled <- c("chisq.scaled", "df", "pvalue.scaled", 
                        "cfi.scaled", "tli.scaled", "rmsea.scaled", 
                        "rmsea.ci.lower.scaled","rmsea.ci.upper.scaled",
                        "srmr")
rbind(
  fitmeasures(cfa_f1_lsas_base, fit_metrics_scaled),
  fitmeasures(cfa_f1_lsas_rasch, fit_metrics_scaled)
  ) %>% 
  as.data.frame() %>% 
  mutate(across(where(is.numeric),~ round(.x, 3))) %>%
  rename(Chi2.scaled = chisq.scaled,
         p.scaled = pvalue.scaled,
         CFI.scaled = cfi.scaled,
         TLI.scaled = tli.scaled,
         RMSEA.scaled = rmsea.scaled,
         CI_low.scaled = rmsea.ci.lower.scaled,
         CI_high.scaled = rmsea.ci.upper.scaled,
         SRMR = srmr) %>% 
  add_column(Model = c('LSAS-SR_Base','LSAS-SR_Rasch'), .before = "Chi2.scaled") -> df_cfa_lsas

library(dynamic)

inspect_lsas_base <- round(inspect(cfa_f1_lsas_base,what="std")$lambda,3)
inspect_lsas_base_n <- lavInspect(cfa_f1_lsas_base,what='ntotal')
inspect_lsas_rasch <- round(inspect(cfa_f1_lsas_rasch,what="std")$lambda,3)
inspect_lsas_rasch_n <- lavInspect(cfa_f1_lsas_rasch,what='ntotal')

cfa_f1_lsas_base_manual <- paste("f1 =~ ",paste(inspect_lsas_base,rownames(inspect_lsas_base), sep = "*", collapse='+'))
cfa_f1_lsas_rasch_manual <- paste("f1 =~ ", paste(inspect_lsas_rasch,rownames(inspect_lsas_rasch), sep = "*", collapse='+'))
            
cfaone_lsas_base <- cfaOne(model=cfa_f1_lsas_base_manual,n=inspect_lsas_base_n,manual=TRUE)
cfaone_lsas_rasch <- cfaOne(model=cfa_f1_lsas_rasch_manual,n=inspect_lsas_rasch_n,manual=TRUE)

cfaone_lsas_base_cutoff <- cfaone_lsas_base$cutoff
rownames(cfaone_lsas_base_cutoff) <- paste(c('LSAS-SR_Base'),rownames(cfaone_lsas_base_cutoff),sep='_')
cfaone_lsas_rasch_cutoff <- cfaone_lsas_rasch$cutoff
rownames(cfaone_lsas_rasch_cutoff) <- paste(c('LSAS-SR_Rasch'),rownames(cfaone_lsas_rasch_cutoff),sep='_')
cfaone_lsas_cutoff <- rbind(cfaone_lsas_base_cutoff,cfaone_lsas_rasch_cutoff)

# Save all 

all_cfa <- rbind(df_cfa_mad,df_cfa_pdss,df_cfa_lsas)
all_cutoffs <- rbind(cfaone_mad_cutoff,cfaone_pdss_cutoff,cfaone_lsas_cutoff)
write.csv(all_cfa,file=file.path('./data/results/CFA_base_rasch.csv'))
write.csv(all_cutoffs,file=file.path('./data/results/CFA_base_rasch_cutoffs.csv'))
