# Supplementary material for: Latent trait or sum score: addressing measurement challenges in the prediction of self-rated symptom outcomes in psychological treatment
Source: Front Psychol. 2026 Feb 26;17:1654996. doi: 10.3389/fpsyg.2026.1654996 (PMC12979473; doi:10.3389/fpsyg.2026.1654996)
Supplement: Supplementary file 3 [file Data_Sheet_2.ZIP › rasch_prediction/clean_data.py]

import pandas as pd 
import numpy as np 
import re 

def myminmax(array_in):
    mymin  = array_in.min()
    mymax = array_in.max()
    return((array_in-mymin)/(mymax-mymin))

def fix_imputed_outcome_data(df: pd.DataFrame,type_of_df:str) -> pd.DataFrame:
    # select variables and pass along 
    
    # subset by time basically (week 3) up to and including day 27 week 3 has window 21-27
    base_select = ['Patient', 'Treatment','age','sex','TreatmentAccessStart']
    screen_select = [x for x in df.columns if 'SCREEN' in x]
    mains_select = [x for x in df.columns if re.search(r'mainsymptom.*_(0|1|2|3|11)$', x)]

    select = base_select+screen_select+mains_select

    df_subset = df.loc[:,select]

    # label rename 
    df_subset.rename(columns={'mainsymptom_11':'label'}, inplace=True)

    # some preprocess 
    df_subset['TreatmentAccessStart'] = myminmax(df_subset['TreatmentAccessStart'])

    if type_of_df == 'rasch':
        df_subset.drop('mainsymptom_se_11',axis=1,inplace=True)
        # create interactions 
        symptoms = screen_select+mains_select
        symptoms = [x for x in symptoms if x not in ['mainsymptom_11','mainsymptom_se_11']]
        value_columns = [x for x in symptoms if not re.search('(_se_|se$)',x)]
        se_columns = [x for x in symptoms if x not in value_columns]

        # interactions
        for value_col, se_col in zip(value_columns, se_columns):
            interaction_col = f'{value_col}_int_se'  
            df_subset[interaction_col] = df[value_col] * df[se_col]

        # mean weight based on general uncertainty across mainsymptom rating  
        # weight is relative thus scaling should not be a factor here 
        df_subset['weight'] = 1 / sum(df_subset[se_col] for se_col in se_columns)

    df_subset = df_subset.astype({'Patient':str})

    return(df_subset)


if __name__=='__main__': 
    pass 
