# Supplementary material for: Latent trait or sum score: addressing measurement challenges in the prediction of self-rated symptom outcomes in psychological treatment
Source: Front Psychol. 2026 Feb 26;17:1654996. doi: 10.3389/fpsyg.2026.1654996 (PMC12979473; doi:10.3389/fpsyg.2026.1654996)
Supplement: Supplementary file 3 [file Data_Sheet_2.ZIP › rasch_prediction/aux_functions.py]

#!/usr/bin/env python
# -*- coding: utf-8 -*-

import time 
import datetime
import numpy as np
import pandas as pd

def print_my_time(oldts=False): 
    if oldts==False: 
        ts = time.time()
        mytime = datetime.datetime.fromtimestamp(ts).strftime('%Y-%m-%d %H:%M:%S')  
        return({'ts':ts,'date':mytime})
    else: 
        newts = time.time() 
        delta = np.round((newts-oldts)/60,2)
        return(delta)
    
def sample_cut(data,perc,long=False): 
    index_out = np.random.choice([False, True], len(data.Patient.unique()), p=[1-perc,perc])
    if long:
        index_out = np.repeat(index_out,13)
    #rows = int(len(data)*perc)
    #if rows % 13 != 0: 
    #    rows = int(rows - rows %13)
    data = data.iloc[index_out,:]
    return(data)


if __name__ == '__main__': 
    pass 
