# Supplementary material for: Latent trait or sum score: addressing measurement challenges in the prediction of self-rated symptom outcomes in psychological treatment
Source: Front Psychol. 2026 Feb 26;17:1654996. doi: 10.3389/fpsyg.2026.1654996 (PMC12979473; doi:10.3389/fpsyg.2026.1654996)
Supplement: Supplementary file 3 [file Data_Sheet_2.ZIP › rasch_prediction/aux_r_analysis_plot_miss.r]

# Settings 
# 3635911
# nohup Rscript prediction_preprocess.r  &> imputation_and_preprocess_run.out & 
print(paste('Starting',Sys.time()))
start <- Sys.time()
path_prim <- '/srv/projects/nils/study4rasch'
path2 <- '/Volumes/projects/k8_CPF_Kaldo/Data/Lärande Maskiner/Nils/Study4data'
running_machine = Sys.info()[['sysname']]
path = ifelse(running_machine!='Linux',path2,path_prim)
set_mywd_path = ifelse(running_machine!='Linux','./study4rasch/rasch_prediction','./rasch_prediction')
tryCatch({setwd(set_mywd_path)}, error = function(set_mywd_path){print('already in right directory')})

require(dplyr)
source("../rasch_measures/preprocess.R")
source('imputations.r')

df_wide_b <- read.csv(file=file.path(path_prim,'data',paste0('base_df_b4_impute','.csv')))
df_wide_r <- read.csv(file=file.path(path_prim,'data',paste0('rasch_df_b4_impute','.csv')))
library(ggplot2)
library(ggExtra)

df_w <- cbind(df_wide_b[c('Treatment','mainsymptom_11')],df_wide_r[c('mainsymptom_11')])
colnames(df_w) <- c('Treatment','Org_ordinal_sum','Latent_score')

magma_palette <- c('#251255','#feb77e','#b73779')

# scatter 
p <- ggplot(df_w, aes(x = Latent_score, y = Org_ordinal_sum, color = Treatment)) +
  geom_point(alpha = 0.6) +  # Scatter points
  geom_smooth(method = "loess", se = FALSE, linewidth = 1.5) +  # LOESS curves
  labs(x = "Latent Score", y = "Org. ordinal sum score", title = " ") +
  theme_minimal() +
  theme(legend.position = "bottom") + 
  scale_color_manual(values = magma_palette)

# Add marginal histograms
p_with_marginals <- ggMarginal(p, type = "histogram", groupFill = TRUE, alpha = 0.6)

ggsave("./plots/scatter sum vs latent_post.png", plot = p_with_marginals, width = 10, height = 8, dpi = 300)
ggsave("./plots/scatter sum vs latent_post.svg", plot = p_with_marginals, width = 10, height = 8, dpi = 300)

df_w_nona <- df_w[!is.na(df_w$Org_ordinal_sum),]
df_lm <- cbind(df_w_nona,newvals)
cor(df_lm$Latent_score,df_lm$Org_ordinal_sum)
round(cor(df_lm[df_lm$Treatment=='MDD',"Latent_score"],df_lm[df_lm$Treatment=='MDD',"Org_ordinal_sum"]),2)
round(cor(df_lm[df_lm$Treatment=='PD',"Latent_score"],df_lm[df_lm$Treatment=='PD',"Org_ordinal_sum"]),2)
round(cor(df_lm[df_lm$Treatment=='SAD',"Latent_score"],df_lm[df_lm$Treatment=='SAD',"Org_ordinal_sum"]),2)


df_lm <- df_wide_b[!is.na(df_wide_b$mainsymptom_11),]
round(cor(df_lm[df_lm$Treatment=='MDD',"mainsymptom_11"],df_lm[df_lm$Treatment=='MDD',"mainsymptom_3"],use='complete.obs'),2)
round(cor(df_lm[df_lm$Treatment=='PD',"mainsymptom_11"],df_lm[df_lm$Treatment=='PD',"mainsymptom_3"],use='complete.obs'),2)
round(cor(df_lm[df_lm$Treatment=='SAD',"mainsymptom_11"],df_lm[df_lm$Treatment=='SAD',"mainsymptom_3"],use='complete.obs'),2)

cor(df_lm[c('mainsymptom_0','mainsymptom_1','mainsymptom_2','mainsymptom_3','mainsymptom_11')],use='pairwise')
cor(df_lm$mainsymptom_3,df_lm$mainsymptom_11,use='pairwise')


# PRE 
df_w <- cbind(df_wide_b[c('Treatment','mainsymptom_0')],df_wide_r[c('mainsymptom_0')])
colnames(df_w) <- c('Treatment','Org_ordinal_sum','Latent_score')
magma_palette <- c('#251255','#feb77e','#b73779')

# scatter 
p <- ggplot(df_w, aes(x = Latent_score, y = Org_ordinal_sum, color = Treatment)) +
  geom_point(alpha = 0.6) +  # Scatter points
  geom_smooth(method = "loess", se = FALSE, linewidth = 1.5) +  # LOESS curves
  labs(x = "Latent Score", y = "Org. ordinal sum score", title = " ") +
  theme_minimal() +
  theme(legend.position = "bottom") + 
  scale_color_manual(values = magma_palette)

# Add marginal histograms
p_with_marginals <- ggMarginal(p, type = "histogram", groupFill = TRUE, alpha = 0.6)

ggsave("./plots/scatter sum vs latent_pre.png", plot = p_with_marginals, width = 10, height = 8, dpi = 300)
ggsave("./plots/scatter sum vs latent_pre.svg", plot = p_with_marginals, width = 10, height = 8, dpi = 300)

df_w_nona <- df_w[!is.na(df_w$Org_ordinal_sum),]
cor(df_w_nona$Latent_score,df_w_nona$Org_ordinal_sum)
round(cor(df_w_nona[df_w_nona$Treatment=='MDD',"Latent_score"],df_w_nona[df_w_nona$Treatment=='MDD',"Org_ordinal_sum"]),2)
round(cor(df_w_nona[df_w_nona$Treatment=='PD',"Latent_score"],df_w_nona[df_w_nona$Treatment=='PD',"Org_ordinal_sum"]),2)
round(cor(df_w_nona[df_w_nona$Treatment=='SAD',"Latent_score"],df_w_nona[df_w_nona$Treatment=='SAD',"Org_ordinal_sum"]),2)

### 
write_n_missing_n_flux <- function(df,type='Rasch'){
    require(mice)
    cols_in_wide_format <- grep('mainsymptom', names(df), ignore.case = FALSE, perl = FALSE,value=TRUE)
    # add screen?
    wished_order <- c("mainsymptom_0","mainsymptom_1",
    "mainsymptom_2","mainsymptom_3", "mainsymptom_4",
    "mainsymptom_5", "mainsymptom_6", "mainsymptom_7",
    "mainsymptom_8", "mainsymptom_9", "mainsymptom_10","mainsymptom_11")
    cols_in_wide_format <- cols_in_wide_format[match(wished_order, cols_in_wide_format)]
    cols_in_wide_format <- c(c("MADRS.S_sum_SCREEN","LSAS.SR_sum_SCREEN","PDSS.SR_sum_SCREEN"),cols_in_wide_format)
    df_wide <- df[,cols_in_wide_format]

    md.pattern(df_wide, plot = FALSE)
    flux_pattern <- flux(df_wide)[,1:3]
    flux_pattern$ntot <- nrow(df_wide)
    flux_pattern$n <- flux_pattern$pobs*nrow(df_wide)
    write.csv(flux_pattern,file=file.path(path,'results','imputation',paste0(type,'_','n_missing_and_flux_pattern_for_symptoms.csv')))
    
}
df_wide_b <- read.csv(file=file.path(path_prim,'data',paste0('base_df_b4_impute','.csv')))
df_wide_r <- read.csv(file=file.path(path_prim,'data',paste0('rasch_df_b4_impute','.csv')))
write_n_missing_n_flux(df_wide_b,type='Base')
write_n_missing_n_flux(df_wide_r,type='Rasch')
