# Supplementary material for: Latent trait or sum score: addressing measurement challenges in the prediction of self-rated symptom outcomes in psychological treatment
Source: Front Psychol. 2026 Feb 26;17:1654996. doi: 10.3389/fpsyg.2026.1654996 (PMC12979473; doi:10.3389/fpsyg.2026.1654996)
Supplement: Supplementary file 3 [file Data_Sheet_2.ZIP › rasch_prediction/plots.py]

import pandas as pd 
import numpy as np
import matplotlib.figure
import matplotlib.pyplot
import matplotlib
import matplotlib.pyplot as plt
import matplotlib.gridspec as grid_spec
import datetime
import os 
cmap = matplotlib.cm.get_cmap('magma')
from sklearn.neighbors import KernelDensity


def quick_save_plot(fig,path='',name=None,figure_size=False,figure_aspect_v=False,want_tight_layout=True,final_save=False): 
    if figure_size: 
        fig.set_size_inches(figure_size) # (w, h)
    if figure_aspect_v: 
        w,h = matplotlib.figure.figaspect(figure_aspect_v) #float 
        fig.set_size_inches((w,h))
    date_stamp = datetime.datetime.today().date().strftime('%Y-%m-%d')
    if want_tight_layout:
        plt.tight_layout()
    if final_save: 
        try: 
            fig.savefig(
                os.path.join(path,'plots', f'{name} plot {date_stamp}.svg'),
                transparent=False, format='svg')
        except AttributeError: 
            fig.figure.savefig(
                os.path.join(path,'plots', f'{name} plot {date_stamp}.svg'),
                transparent=False,format='svg')
    else: 
        try: 
            fig.savefig(
                os.path.join(path,'plots', f'{name} test plot {date_stamp}.png'),
                transparent=False)
        except AttributeError: 
            fig.figure.savefig(
                os.path.join(path,'plots', f'{name} test plot {date_stamp}.png'),
                transparent=False)
    plt.clf()
    plt.cla()
    return(None)

def get_top_tf_idf_words(tf_transformed_text,feature_names, top_n=2):
    # the tf transformed or tf
    importance = np.argsort(np.asarray(tf_transformed_text.sum(axis=0)).ravel())[::-1] # indicies
    numbers_of_imp = np.asarray(tf_transformed_text.sum(axis=0)).ravel()[importance[:top_n]]
    return (feature_names[importance[:top_n]],numbers_of_imp)
    
def plot_top_words(tf_vectoriser_model, data, n_top_words):
    #dataframe must be data = tf_idf_df_text_clean(df_t,verbose=True)
    #tf_vectoriser_model = TfidfVectorizer(max_df=0.95,min_df=2,max_features=4500).fit(data['text'])
    
    feature_names = np.array(tf_vectoriser_model.get_feature_names_out())
    responses = tf_vectoriser_model.transform(data['text'])

    fig, axes = plt.subplots(1, 3, figsize=(15, 4), sharex=True)
    axes = axes.flatten()
    for treatment_idx,treatment in enumerate(data.Treatment.unique()):
        treatmentidx = data.loc[data.Treatment==treatment,:]
        index_v = treatmentidx.index.values
        sparse_matrix_t_responses = responses[index_v,:]
        top_terms,top_term_weights = get_top_tf_idf_words(sparse_matrix_t_responses,top_n=30)
        top_terms_rev,top_term_weights_rev = top_terms[::-1],top_term_weights[::-1]

        ax = axes[treatment_idx]
        ax.barh(top_terms_rev, top_term_weights_rev, height=0.8)
        ax.set_title(f"Treatment {treatment}", fontdict={"fontsize": 16})
        ax.tick_params(axis="both", which="major", labelsize=8)
        for i in "top right left".split():
            ax.spines[i].set_visible(False)
        fig.suptitle(f'Top {n_top_words} tfidf terms by treatment', fontsize=20)
    plt.plot()
    quick_save_plot(plt,name='top_words_by_treatment_hist')

def plot_wordcount(df,day,quantiles:bool=False,token_chunks:bool=False,**kwargs):
    plt.figure(figsize=(15, 4), dpi=300)
    values = df.loc[:,'wordcount'].values
    # cut trailing 
    #values 
    #R = df.loc[:,'wordcount'].quantile(0.95) - df.loc[:,'wordcount'].min()
    #n = len(df)
    #sd = np.std(values)
    #n_bins = R*(n**(1/3))/(3.49*sd)
    colour_use = cmap(0.05)
    plt.hist(values, bins = round(len(values)/15), alpha = 0.8, label = 'Wordcount',color=colour_use)
    plt.legend()
    plt.xlabel('Number of words')
    plt.ylabel('Counts')
    quantile_upper_lim = df.loc[:,'wordcount'].quantile(0.95)
    plt.xlim([0,quantile_upper_lim])
    if quantiles: 
        for quantile_i in [0.05,0.25,0.5,0.75,0.95]:
            i = df.loc[:,'wordcount'].quantile(quantile_i)
            plt.axvline(x = i, color = 'black', linestyle=':')
    if token_chunks:
        for chunk_i in range(0,int(quantile_upper_lim),510):
            plt.axvline(x = chunk_i, color = 'red', linestyle=':')
    #plt.xticks(days,days)
    plt.title(f'Wordcount before day {day}')
    plt.figtext(.9, .025, f'Wordcount truncated at 95% quantile', ha='center')
    plt.plot()
    quick_save_plot(plt,name=kwargs['name'])


def init_plot_hist_over_time(df): 
    plt.figure(figsize=(15, 4), dpi=200)
    #values_mes = df.loc[df['isHTML']==0,'DayFromStart'].values
    #values_html = df.loc[df['isHTML']==1,'DayFromStart'].values
    values = df.loc[:,'DayFromStart'].values
    plt.hist(values, bins = round(len(values)/30), alpha = 0.4, label = 'Messages')
    #plt.hist(values_html, bins = round(len(values_html)/30), alpha = 0.4, label = 'Auto_quiz')
    days = []
    for i in range(1,12+1):
        plt.axvline(x = i*7, color = 'black', linestyle=':')
        days.append(i*7)
    plt.legend()
    plt.xlabel('Days from start')
    plt.ylabel('Counts')
    plt.xlim([-2,100])
    plt.xticks(days,days)
    plt.title('Messages over treatment')
    plt.plot()
    quick_save_plot(plt,name='test_hist')


def basic_ridge(df:pd.DataFrame) -> matplotlib.figure:
    #TODO add better colors 
    # from this figure we can see that we have a spike in SAD low values ? 
    # WhY ? is that from homework? 
    # This could still possibly be transformed to a similar "plot hist over time" 
    # where u abritrary sync time to shift the histogram to the right 
    times = list(range(0,14))
    fig, axs = plt.subplots(nrows=len(times), ncols=1, figsize=(7, 28))
    for i,week in enumerate(times): 
        for t in ['MDD','PD','SAD']: 
            n = df.loc[(df['Treatment']==t) & (df['Week']==week),'wordcount']
            axs[i].hist(n,bins=400,density=True,alpha=0.4,label=t)
        if i == 0: 
            # start 
            axs[i].legend()
            axs[i].set_title(f'N words (normed) by treatment')
            axs[i].text(0.1, 0.9, f'Before start', horizontalalignment="center",transform=axs[i].transAxes)
        if not i in [0,times[-1]]: 
            # between 
            axs[i].text(0.1, 0.9, f'Week {week}', horizontalalignment="center",transform=axs[i].transAxes)
        if i == times[-1]: 
            # end 
            axs[i].text(0.85, 0.9, f'Remaining time', horizontalalignment="center",transform=axs[i].transAxes)
            axs[i].text(0.5, -0.2, 'All wordcounts truncated at 95% percentile', ha='center',transform=axs[i].transAxes)
        axs[i].set_xlim(-10,1145)
    quick_save_plot(fig,name='word_hist')
    return(fig)

def scatter_hist(x, y, ax, ax_histx, ax_histy):
    # no labels
    ax_histx.tick_params(axis="x", labelbottom=False)
    ax_histy.tick_params(axis="y", labelleft=False)

    # the scatter plot:
    ax.scatter(x, y)

    # now determine nice limits by hand:
    binwidth = 0.25
    xymax = max(np.max(np.abs(x)), np.max(np.abs(y)))
    lim = (int(xymax/binwidth) + 1) * binwidth

    bins = np.arange(-lim, lim + binwidth, binwidth)
    ax_histx.hist(x, bins=bins)
    ax_histy.hist(y, bins=bins, orientation='horizontal')

def basic_scatter(df,x_name,y_name): 
    # Start with a square Figure.
    x = df.loc[:,f'{x_name}']
    y = df.loc[:,f'{y_name}']
    fig = plt.figure(figsize=(6, 6))
    # Add a gridspec with two rows and two columns and a ratio of 1 to 4 between
    # the size of the marginal Axes and the main Axes in both directions.
    # Also adjust the subplot parameters for a square plot.
    gs = fig.add_gridspec(2, 2,  width_ratios=(4, 1), height_ratios=(1, 4),
                        left=0.1, right=0.9, bottom=0.1, top=0.9,
                        wspace=0.05, hspace=0.05)
    # Create the Axes.
    ax = fig.add_subplot(gs[1, 0])
    ax_histx = fig.add_subplot(gs[0, 0], sharex=ax)
    ax_histy = fig.add_subplot(gs[1, 1], sharey=ax)
    # Draw the scatter plot and marginals.
    #scatterout = scatter_hist(x, y, ax, ax_histx, ax_histy)
    ax_histx.tick_params(axis="x", labelbottom=False)
    ax_histy.tick_params(axis="y", labelleft=False)

    # the scatter plot:
    ax.scatter(x, y)

    # now determine nice limits by hand:
    ybinwidth = 0.05
    ymax = np.max(np.abs(y))
    ymin = np.min(y)
    ylim = (int(ymax/ybinwidth) + 1) * ybinwidth
    ybins = np.arange(ymin, ylim, ybinwidth)

    xbinwidth = 200
    xmax = np.max(np.abs(x))
    xmin = np.min(x)
    xlim = (int(xmax/xbinwidth) + 1) * xbinwidth
    xbins = np.arange(xmin, xlim, xbinwidth)

    #xymax = max(np.max(np.abs(x)), np.max(np.abs(y)))
    #lim = (int(xymax/binwidth) + 1) * binwidth

    #bins = np.arange(-lim, lim + binwidth, binwidth)
    ax_histx.hist(x, bins=xbins)
    ax_histy.hist(y, bins=ybins, orientation='horizontal')
    
    quick_save_plot(fig,name='scatter')
    return(None)


#for module in range(1,10+1):
#    plt.figure(figsize=(7,2))
#    for count, column in enumerate(df_text.columns[1:-1]):
#        texts = df_text[column].values
#        n = []
#        for text in texts:
#            if isinstance(text, str):
#                n_words = len(text.split(' '))
#                n.append(n_words)
#        plt.hist(n, bins = 20, alpha = 0.3, label = count+1)
#    plt.legend()
#    plt.xlim(-10,1000)
#    plt.title('Module: ' + str(module))
#    plt.show()
if __name__ == '__main__':
    pass 
