# Supplementary material for: Latent trait or sum score: addressing measurement challenges in the prediction of self-rated symptom outcomes in psychological treatment
Source: Front Psychol. 2026 Feb 26;17:1654996. doi: 10.3389/fpsyg.2026.1654996 (PMC12979473; doi:10.3389/fpsyg.2026.1654996)
Supplement: Supplementary file 3 [file Data_Sheet_2.ZIP › rasch_prediction/results_paper.py]

import pandas as pd 
from tqdm import tqdm #progress_map 
tqdm.pandas()
pd.options.display.max_columns=10
pd.options.display.max_rows=100
import numpy as np 
import os 

from scipy import stats

os.chdir('./rasch_prediction')

#os.listdir(data_folder_loc)
from load_data import load_imp_df
data_folder_loc_org = "/srv/projects/nils/study4rasch/"
from results.pre_processing import resultfiles, data_folder_results, data_folder_loc
from results.pre_processing import add_scores, merge_clean_results,agg_data_RR_prepare
from results.pre_processing import get_my_diff, my_welch_t_test 
from results.pre_processing import maxDiff, get_the_id_for_max, get_my_discrepency
from results.pre_processing import fix_my_table1 
from results.pre_processing import subset_my_results
from results.pre_processing import make_all_scorers

from results.plot_functions import my_missing_count

from plots import quick_save_plot


########################################
############## Setup ###################
########################################


# Patients counting 
datafiles = load_imp_df(list_of_dfs=False)

datafiles.keys()
dfr,dfp = datafiles['dfr'],datafiles['dfp']
dfr_b1,dfp_b1 = dfr['base_imp_1'],dfp['base_imp_1']
dfr_r1,dfp_r1 = dfr['rasch_imp_1'],dfp['rasch_imp_1']

len(dfp_1.Patient.unique()) # number of patients w/o fused with messages  # 6613
dfp_1.groupby(['Treatment']).size() # number of patients/treatment 
dfp_1.groupby(['Treatment']).size()/len(data.Patient.unique()) # number of patients/treatment 

########################################
############## Missing analyses - see R ########
########################################
missing_path = os.path.join(data_folder_loc_org,'results','imputation')
path_missing = "/srv/projects/nils/study4rasch/results/imputation"
n_missing_df = pd.read_csv(os.path.join(path_missing,'n_missing_and_flux_pattern_for_symptoms.csv'))
df_miss = n_missing_df.rename(columns={'Unnamed: 0': 'Variable'})
df_miss['ntot_perc']= np.round(df_miss.loc[:,'n']/df_miss.loc[:,'ntot'],2)

########################################
## Setup result  ##
########################################
df = merge_clean_results(resultfiles, data_folder_results)

#df.loc[:,'type'] = df['imp'].apply(lambda x: 'base' if x.startswith('base') else 'rasch')

# dont add sens and specificity 
#df = add_scores(df)

# Getting the aggregated results by scoring methods 
df_mod = pd.DataFrame()
for group_name, data in df.groupby('type'):
    processed_group = make_all_scorers(data,list_of_scores=['rmse','r2']) 
    processed_group['type'] = group_name   
    df_mod = pd.concat([df_mod, processed_group], ignore_index=True)

#df_mod = df.groupby('type').apply(make_all_scorers,list_of_scores=['rmse','r2']).reset_index(drop=True)

#df_mod = make_all_scorers(df,list_of_scores=['rmse','r2'])


my_score = 'rmse'
df_mod[['model','type',f'{my_score}_mean',f'{my_score}_se',
        f'{my_score}_adf',f'{my_score}_adf_crittval',f'{my_score}_adf_CI',
        f'{my_score}_adfntot',f'{my_score}_adfntot_crittval',f'{my_score}_adfntot_CI',
        f'{my_score}_odf',f'{my_score}_odf_crittval',f'{my_score}_odf_CI']].transpose()


# writing to csv for convenience   
#df_mod.to_csv("./data/results/All_metrics.csv",encoding='utf-8')

########################################
## results section (excluding graphs) ##
########################################

#--------------------------------------#
## Table 1  ##
#--------------------------------------#
path_org = os.path.join(data_folder_loc_org,'data','raw_data')
edu_data = pd.read_csv(os.path.join(path_org,'outcome.csv'))
edu_data['TreatmentAccessStart'].min()
edu_data['TreatmentAccessEnd'].max()
df_all_table1 = pd.read_csv(os.path.join(data_folder_loc_org,'gen_data','2022-06-21_All.csv'))

table_1_descriptives = fix_my_table1(edu_data,df_all_table1)
#[print('\n',x) for x in table_1_descriptives]


#--------------------------------------#
## Result   ##
#--------------------------------------#
from results.pre_processing import my_welch_t_test_point_est


my_welch_t_test_point_est(df_mod,comparison_col = 'type', selection_col='model',selection_col_value='DR',compare_col_type1 = 'Base',compare_col_type2='Rasch',score='rmse')

my_welch_t_test_point_est(df_mod,comparison_col = 'type', selection_col='model',selection_col_value='LR',compare_col_type1 = 'Base',compare_col_type2='Rasch',score='rmse')

my_welch_t_test_point_est(df_mod,comparison_col = 'type', selection_col='model',selection_col_value='BR',compare_col_type1 = 'Base',compare_col_type2='Rasch',score='rmse')

my_welch_t_test_point_est(df_mod,comparison_col = 'type', selection_col='model',selection_col_value='RF',compare_col_type1 = 'Base',compare_col_type2='Rasch',score='rmse')

my_welch_t_test_point_est(df_mod,comparison_col = 'model', selection_col='type',selection_col_value='Rasch',compare_col_type1 = 'LR',compare_col_type2='LR-weight',score='rmse')
my_welch_t_test_point_est(df_mod,comparison_col = 'model', selection_col='type',selection_col_value='Rasch',compare_col_type1 = 'BR',compare_col_type2='BR-weight',score='rmse')
my_welch_t_test_point_est(df_mod,comparison_col = 'model', selection_col='type',selection_col_value='Rasch',compare_col_type1 = 'RF',compare_col_type2='RF-weight',score='rmse')
# requires df_mod 

#--------------------------------------#
## Graphs ##
#--------------------------------------#
from results.plot_functions import get_my_plot

models_to_use = ['DR','LR','LR-weight','BR','BR-weight','RF','RF-weight']

#RMSE
rmse_plot = get_my_plot(df,score='rmse',models=models_to_use,type_df=True,times=False)
#quick_save_plot(rmse_plot[0],name='rmse')
quick_save_plot(rmse_plot[0],figure_size=(10,5),name='rmse',final_save=False)
quick_save_plot(rmse_plot[0],figure_size=(10,5),name='rmse',final_save=True)


# loess graph 
datafiles = load_imp_df(list_of_dfs=False)

datafiles.keys()
dfr,dfp = datafiles['dfr'],datafiles['dfp']
dfr_b1,dfp_b1 = dfr['base_imp_1'],dfp['base_imp_1']
dfr_r1,dfp_r1 = dfr['rasch_imp_1'],dfp['rasch_imp_1']

dfr_g = pd.concat([dfp_b1[['Treatment','label']],dfp_r1[['Treatment','label']]],axis=1)
dfr_g = dfr_g.iloc[:,[0,1,3]]
dfr_g.columns = ['Treatment','Org_ordinal_sum','Latent_score']

import numpy as np
import matplotlib.pyplot as plt
import matplotlib
from statsmodels.nonparametric.smoothers_lowess import lowess
cmap = matplotlib.colormaps['magma']
matplotlib.colors.rgb2hex(cmap(0.15)[:3])
matplotlib.colors.rgb2hex(cmap(0.5)[:3])
matplotlib.colors.rgb2hex(cmap(0.85)[:3])

def smooth_plot(df_g): 
    x = df_g['Latent_score']
    y = df_g['Org_ordinal_sum']
    loess_xy = lowess(y, x, frac=0.3)

    # Create a figure with a main scatter plot and marginal histograms
    fig = plt.figure(figsize=(10, 8))
    grid = plt.GridSpec(4, 4, hspace=0.4, wspace=0.4)
    cmap = matplotlib.colormaps['magma']
    colors = [cmap(0.15),cmap(0.5),cmap(0.85)]
    #markers = ['o','o']

    # Main scatterplot
    ax_main = fig.add_subplot(grid[1:4, 0:3])
    ax_main.scatter(x, y, alpha=0.6, label='Data')
    ax_main.plot(loess_xy[:, 0], loess_xy[:, 1], color='red', label='LOESS Curve')
    ax_main.set_xlabel('Latent Score (rescaled)')
    ax_main.set_ylabel('Original sum score (rescaled)')
    ax_main.legend()

    # Top marginal histogram
    ax_top = fig.add_subplot(grid[0, 0:3], sharex=ax_main)
    ax_top.hist(x, bins=20, color='gray', alpha=0.7)
    ax_top.axis('off')

    # Right marginal histogram
    ax_right = fig.add_subplot(grid[1:4, 3], sharey=ax_main)
    ax_right.hist(y, bins=20, color='gray', alpha=0.7, orientation='horizontal')
    ax_right.axis('off')

    quick_save_plot(fig,figure_size=(8,8),name='scatter',final_save=False)

def smooth_plot_g(df_g,x_name,y_name,x_label,y_label): 
    x = df_g[x_name]
    y = df_g[y_name]
    loess_xy = lowess(y, x, frac=0.3)

    # Create a figure with a main scatter plot and marginal histograms
    fig = plt.figure(figsize=(10, 8))
    grid = plt.GridSpec(4, 4, hspace=0.1, wspace=0.1)
    cmap = matplotlib.colormaps['magma']
    colors = {'MDD':cmap(0.15),'PD':cmap(0.5),'SAD':cmap(0.85)}
    #markers = ['o','o']

    # Main scatterplot
    ax_main = fig.add_subplot(grid[1:4, 0:3])
    for grp, color in colors.items():
        subset = df_g[df_g['Treatment'] == grp]
        ax_main.scatter(subset[x_name], subset[y_name], label=grp, alpha=0.6, color=color)
        
        # Fit and plot LOESS curve for each group
        loess_result = lowess(subset[y_name], subset[x_name], frac=0.3)
        ax_main.plot(loess_result[:, 0], loess_result[:, 1], color=color,linewidth=2.5)
    
    ax_main.set_xlabel(f'{x_label}')
    ax_main.set_ylabel(f'{y_label}')
    ax_main.legend()

    # Top 
    ax_top = fig.add_subplot(grid[0, 0:3], sharex=ax_main)
    for grp, color in colors.items():
        subset = df_g[df_g['Treatment'] == grp]
        ax_top.hist(subset[x_name], bins=40, color=color, alpha=0.6, label=grp, histtype='stepfilled')
    ax_top.axis('off')

    # Right
    ax_right = fig.add_subplot(grid[1:4, 3], sharey=ax_main)
    for grp, color in colors.items():
        subset = df_g[df_g['Treatment'] == grp]
        ax_right.hist(subset[y_name], bins=40, color=color, alpha=0.6, label=grp, histtype='stepfilled', orientation='horizontal')
    ax_right.axis('off')

    quick_save_plot(fig,figure_size=(10,8),name='scatter',final_save=False)

smooth_plot_g(dfr_g,x_name='Latent_score',y_name='Org_ordinal_sum',x_label='Latent Score (rescaled)',y_label='Original sum score (rescaled)')

#--------------------------------------#
## Post-Hoc Estimate random/fixed variability   ##
#--------------------------------------#


datafiles = read_files(files_to_load_imps,data_folder_loc_org,None)

datafiles.keys()
dfr,dfp = datafiles['dfr'],datafiles['dfp']
dfr_1,dfp_1 = dfr['imp1'],dfp['imp1']
data_pred = dfp_1.copy(deep=True)

import statsmodels.api as smi 
import statsmodels.formula.api as smf 

data_pred.loc[:,["treat_dummy1","treat_dummy2"]] = pd.get_dummies(data_pred.loc[:,'Treatment'],drop_first=True).values
md = smf.mixedlm("mainsymptom_sum ~ time+treat_dummy1+treat_dummy2",data=data_pred,groups=data_pred['Patient'], re_formula="~time")
md_f = md.fit()
print(md_f.summary())
#cor_i_s = (-0.006)/(0.018*0.016)**0.5

# manual calc of sigma_f + sigma_re. Note there are diff methods for sigma_f 
X = data_pred.loc[:,['time',"treat_dummy1","treat_dummy2"]]
X.insert(loc=0,column='In',value=1)
coef_preds = md_f.params[0:4]
sigma_re=np.diag(md_f.cov_re).sum()
sigma_resid = md_f.scale # only if normal dist which this is
sigma_fixed = np.matmul(X,np.asarray(coef_preds)).var() 
PREV = sigma_re/(sigma_re+sigma_fixed)
PTEV = (sigma_fixed+sigma_re)/(sigma_fixed+sigma_re+sigma_resid)
print(f'Conclusion: PREV is: {np.round(PREV*100,2)}, and PTEV is: {np.round(PTEV*100,2)}')


                              
if __name__=='__main__': 
    pass 
