# Supplementary material for: Latent trait or sum score: addressing measurement challenges in the prediction of self-rated symptom outcomes in psychological treatment
Source: Front Psychol. 2026 Feb 26;17:1654996. doi: 10.3389/fpsyg.2026.1654996 (PMC12979473; doi:10.3389/fpsyg.2026.1654996)
Supplement: Supplementary file 3 [file Data_Sheet_2.ZIP › rasch_prediction/settings.py]

import os 

from sklearn.linear_model import LinearRegression, ElasticNet, BayesianRidge
from sklearn.dummy import DummyRegressor
from sklearn.ensemble import RandomForestRegressor, GradientBoostingRegressor
from sklearn.svm import SVR
from sklearn.pipeline import Pipeline

my_random_state = 99 
main_path = '/srv/projects/nils/study4rasch'
#####################
### Models ####
#####################

models = {
    'dr': {
        'model': DummyRegressor(),  
        'params': {'strategy':['mean']}
    },
    'lr': {
        'model': LinearRegression(),  
        'params': {'fit_intercept':[True]}
    },
    'lr_weighted': {
        'model': LinearRegression(),  
        'params': {'fit_intercept':[True]}
    },
    'br': { 
        'model': BayesianRidge(fit_intercept=True),
        'params': { # 
            'max_iter': [300],  
            'alpha_1': [1e-6, 1e-4, 1e-2], # default=1e-6
            'alpha_2': [1e-6, 1e-4, 1e-2], # default=1e-6
            'lambda_1': [1e-6, 1e-4, 1e-2], # default=1e-6
            'lambda_2': [1e-6, 1e-4, 1e-2] # default=1e-6
        }
    },
    'br_weighted': { 
        'model': BayesianRidge(fit_intercept=True),
        'params': { # 
            'max_iter': [300],  
            'alpha_1': [1e-6, 1e-4, 1e-2], # default=1e-6
            'alpha_2': [1e-6, 1e-4, 1e-2], # default=1e-6
            'lambda_1': [1e-6, 1e-4, 1e-2], # default=1e-6
            'lambda_2': [1e-6, 1e-4, 1e-2] # default=1e-6
        }
    },
    'rf': { 
        'model': RandomForestRegressor(max_features=None,criterion='squared_error',n_jobs=-1,random_state=my_random_state),
        'params': { # 
            'n_estimators': [100,300],  
            'min_samples_split': [2, 5, 10], 
            'min_samples_leaf': [1, 2, 5, 10], 
            'bootstrap': [True]
        }
    },
    'GBR': { 
        'model': GradientBoostingRegressor(loss='squared_error',max_depth=None,random_state=my_random_state),
        'params': { # 
            'n_estimators' : [100],
            'learning_rate': [0.05,0.1,0.15],  
            'min_samples_split': [2, 5, 10], 
            'min_samples_leaf': [1, 2]
        }
    },
    'rf_weighted':{
        'model': RandomForestRegressor(max_features=None,criterion='squared_error',n_jobs=-1,random_state=my_random_state),
        'params': { # 
            'n_estimators': [100,300],  
            'min_samples_split': [2, 5, 10], 
            'min_samples_leaf': [1, 2, 5, 10], 
            'bootstrap': [True]
        }
    }
}
