# Supplementary material for: Latent trait or sum score: addressing measurement challenges in the prediction of self-rated symptom outcomes in psychological treatment
Source: Front Psychol. 2026 Feb 26;17:1654996. doi: 10.3389/fpsyg.2026.1654996 (PMC12979473; doi:10.3389/fpsyg.2026.1654996)
Supplement: Supplementary file 3 [file Data_Sheet_2.ZIP › rasch_prediction/gridsearchCV.py]

#!/usr/bin/env python
# -*- coding: utf-8 -*-

import pandas as pd 
import numpy as np
import re 

from itertools import product
from sklearn.model_selection import StratifiedKFold
#from sklearn.metrics import r2_score
from sklearn.metrics import root_mean_squared_error as rmse 

from settings import my_random_state, main_path
#from preprocess import prep_data_for_analysis
#from models_ts import wrapper_model


def mutate_list_in_dict(f,d):
    for k, v in d.items():
        d[k] = list(map(f,v))
    return(d)

def prep_data_for_analysis(data: pd.DataFrame,model_name: str) -> dict:
    """
    Args:
        data (pandas df): _description_
    returns

    """
    # selecting data 
    Patient = data.loc[:,'Patient'] 
    treatment = data.loc[:,'Treatment'] 
    treat_preds = ["treat_dummy1","treat_dummy2"]
    screen_select = [x for x in data.columns if 'SCREEN' in x]
    mains_select = [x for x in data.columns if re.search(r'mainsymptom.*_(0|1|2|3)', x)]
    additional_preds = treat_preds+screen_select+mains_select 
    
    # splitting data 
    data.loc[:,["treat_dummy1","treat_dummy2"]] = pd.get_dummies(data.loc[:,'Treatment'],drop_first=True).values
    y = data.loc[:,"label"]
    X = data.loc[:,additional_preds]
    if model_name in ['lr_weighted','rf_weighted','br_weighted']: 
        weight = data.loc[:,'weight']
        return({'X':X,'y':y,'weight':weight,'Patient':Patient,'Treatment':treatment})

    return({'X':X,'y':y,'Patient':Patient,'Treatment':treatment})

    

class wrapper_model(object): 
    """_summary_
    """
    def __init__(self,estimator,estimator_name, parameters=None): 
        self.estimator = estimator #model used 
        self.estimator_name = estimator_name
        if parameters: 
            self.parameters = parameters

    def prep_data(self,data): 
        """pass only pandas dataframe or dictionary of pandas dataframe as data 

        Args:
            data (dict of pd dataframe or pd df):
        returns: pd.dataframe or dict 
        """
        if type(data) == type({}): 
            data_out = {k:prep_data_for_analysis(v,model_name=self.estimator_name) for k,v in data.items()}
        else: 
            data_out = prep_data_for_analysis(data,model_name=self.estimator_name)
        return(data_out)
    
    def init_model(self,settings): 
        self.mymodel = self.estimator.set_params(**settings)
    
    def fit_model(self,data: dict):
        if self.estimator_name in ['lr_weighted','rf_weighted','br_weighted']:
            self.mymodel.fit(X=data['X'],y=data['y'],sample_weight=data['weight'])
        else:
            self.mymodel.fit(X=data['X'],y=data['y'])
    
    def use_predict(self,data):
        # data is a dictionary by default 
        y_hat = self.mymodel.predict(data['X'])
        return(y_hat) 


class gridsearchCV(object): 
    """_summary_
    """
    def __init__(self,estimator,estimator_name, parameters:dict, cvsplits=5, testrun:bool=False): 
        # parameters should be a dictionary of parameters with 
        # lists in each key packing parameters to be searched for that key
        self.wrapper_model = wrapper_model(estimator,estimator_name)
        self.estimator = estimator #model used 
        self.estimator_name = estimator_name
        self.cvsplits = 2 if testrun else cvsplits
        self.my_random_state = my_random_state 
        if parameters: 
            self.parameters = parameters
            #len_params = len(list(self.grid_parameters()))
            #self.skipcv = True if len_params==1 else False


    def fit(self,data:pd.DataFrame,skipcv=False): 
        self.data = data # dataframe with all data (not preprocessed to fit the estimator)
        if skipcv: 
            print('\t\t\t Skipping internal CV fitting only with existing params')
            self.best_params_ = list(self.grid_parameters())[0]
            self.best_score_ = np.nan
            data_allfolds = self.wrapper_model.prep_data(data=self.data)
            self.wrapper_model.init_model(self.best_params_)
            self.wrapper_model.fit_model(data_allfolds)
            self.estimator = self.wrapper_model.mymodel
        else: 
            self.run_gridsearchCV()

    def grid_parameters(self):
        try: 
            for params in product(*self.parameters.values()):
                yield dict(zip(self.parameters.keys(), params))
        except AttributeError: 
            for params in product(*{}.values()):
                yield None
        except TypeError: 
            print('Parameters for model misspecified')
            print('All options need to be packed as list')
            raise SystemExit

    def run_gridsearchCV(self):
        #print('Running grid search for model {}'.format(self.estimator_name))
        cv = StratifiedKFold(n_splits=self.cvsplits, shuffle=True,random_state=self.my_random_state) 
        self.fitting_history = pd.DataFrame()
        # Here you could put the cv splits into a dictionary which you pass into 
        # a multiprocessing function and get diction results back and then you append
        # history at the end 
        for i, (train,test) in enumerate(cv.split(self.data,self.data['Treatment']),1):
            print('\t\t\t\t innercv fold {} of {}'.format(i,self.cvsplits))
            # Get split 
            train_df = self.data.iloc[train,:]
            test_df = self.data.iloc[test,:]

            # Naming 
            dfd_names = ['train_df','test_df']
            dfd = dict(zip(dfd_names,[train_df,test_df]))

            # Prepp data for analysis, ergo split into X, ys etc # add for bert here 
            dfd_prepped = self.wrapper_model.prep_data(dfd)

            # Set up parameters 
            n_parameter_options = len(list(self.grid_parameters()))
            for set_index, settings in enumerate(self.grid_parameters(),1):
                print('\t\t\t\t\t parameter setting {} of {}'.format(set_index,n_parameter_options))
                #print('running grid for',set_index,' with settings ', settings)

                # Init model
                self.wrapper_model.init_model(settings)
                
                # Fit model 
                self.wrapper_model.fit_model(dfd_prepped['train_df'])
                
                # Get y's for scoring 
                # predicted
                y_hat = self.wrapper_model.use_predict(dfd_prepped['test_df'])
                
                # true 
                y_true = dfd_prepped['test_df']['y']
                # rmse score 
                score = rmse(y_true=y_true,y_pred=y_hat) 

                # Append history 
                append_history = pd.Series({'setting_index':set_index,'params': settings,'cv_fold':i,'score':score}).to_frame().T #make dictionary pandas df then T to alight with axis 0 
                self.fitting_history = pd.concat([self.fitting_history,append_history],axis=0)
        
        # here if model clear the cache from the internal CV fitting history 
        # might need to keep this 
        # This is done since it overloads the ram o.w. 
        if self.estimator_name in ['pass']: 
            pass

        grouped_history = self.fitting_history.groupby('setting_index')['score'].mean() #selecting score column keeping set_index as index

        # now scan the fitting history to find best score and best params 
        # use this and in run_analyses py return the fitten CV with the best param best score and fitted history
        best_index_temp,self.best_score_  = grouped_history.idxmin(),grouped_history.min()
        self.best_params_ = self.fitting_history.loc[self.fitting_history['setting_index']==best_index_temp,'params'].values[0] # you get list of identical param dicts, pick first one
        
        # make sure this object also is fitted (on the entire dataset) with the best params when you return it 
        # - so u can use this ON the real holdout 
        data_allfolds = self.wrapper_model.prep_data(data=self.data)

        self.wrapper_model.init_model(self.best_params_)
        print('\t\t\t fitting model with best params')
        self.wrapper_model.fit_model(data_allfolds)

        # then replace the self estimator with the actually train model on all the internal folds 
        #if self.estimator_name in symptom_only_models:
        #    self.estimators = self.wrapper_model.mymodel
        #else: 
        #    pass# might need to check this up for BERT later then 
        self.estimator = self.wrapper_model.mymodel


if __name__ == "__main__":
    # debugging
    pass
