# Supplementary material for: Latent trait or sum score: addressing measurement challenges in the prediction of self-rated symptom outcomes in psychological treatment
Source: Front Psychol. 2026 Feb 26;17:1654996. doi: 10.3389/fpsyg.2026.1654996 (PMC12979473; doi:10.3389/fpsyg.2026.1654996)
Supplement: Supplementary file 3 [file Data_Sheet_2.ZIP › rasch_prediction/imputations.r]

make_right_data_formats <- function(df,factor_cols,int_cols,numeric_cols){
    df[,factor_cols] <- lapply(df[,factor_cols],as.factor)
    df[,int_cols] <- lapply(df[,int_cols],as.integer)
    df[,numeric_cols] <- lapply(df[,numeric_cols],as.numeric)
    return(df)
}

prepare_data_for_impute <- function(df){ 
    replace_times <- c("PRE" = 0L, "WEEK01" = 1L, "WEEK02" = 2L,"WEEK03"=3L,
    "WEEK04"=4L,"WEEK05"=5L,"WEEK06"=6L,"WEEK07"=7L,"WEEK08"=8L,"WEEK09"=9L,"WEEK10"=10L,"POST"=11L)

    # first prep so we have screening data all the way 
    df_wide <- df %>%
        filter(Time == 'SCREEN') %>%
        select(Patient,Time, ends_with('sum'),ends_with('se')) %>%
        pivot_wider(names_from = Time, 
        values_from = c(ends_with('sum'),ends_with('se')),
        names_prefix = "") %>% select(!matches('mainsymptom_se_SCREEN'))

    df_combined <- df %>%
        left_join(df_wide, by = "Patient") %>% filter(Time!='SCREEN') %>% 
        select(!c(ends_with('_sum'),matches('SR_se|S_se')))
    
    these_cols_for_imp <- grep('marital|children|education|working', names(df_combined), invert = TRUE,value=TRUE)
    these_cols_for_imp <- c(these_cols_for_imp,'Patient_og')

    # make prefered long format
    df_combined %>% 
    mutate(
        Time = recode(Time,!!!replace_times),
        Patient_og = Patient,
        Patient=as.integer(Patient)) %>%
    filter(!is.na(age)) %>% 
    arrange(Patient,Time) %>% 
    select(all_of(these_cols_for_imp)) %>% 
    as.data.frame(.) -> dflong
    return(dflong)
}

impute_my_df <- function(dflong,m,maxit){
    require(mice)
    require(miceadds)
    pred_m = make.predictorMatrix(dflong)
    # mlm of main symptom
    # pmm of screen values
    # I do not need to impute the 
    main_symptoms <- grep('mainsymptom',names(dflong),value=TRUE)
    pred_m[,'Patient_og'] <- 0
    pred_m[main_symptoms,'Patient'] <- -2
    pred_m[main_symptoms,'Time'] <- 2

    impmethod <- character(ncol(dflong))
    names(impmethod) <- colnames(dflong)
    screen_methods <- grep('SCREEN', names(dflong),value=TRUE)
    impmethod[screen_methods] <- "pmm"
    impmethod[main_symptoms] <- "2l.pmm"
    miceout <- mice(dflong, pred = pred_m, meth = impmethod,
                            m = m, maxit = maxit,
                            print = FALSE, seed = 120)

    return(miceout)
}

my_save_plot <- function(plotcall,path,name_plot,with=8,height=8){
    pdf(file = file.path(path,name_plot),width = 8, height = 8) 
    print(plotcall)
    dev.off()
}

get_my_xy_plot_saved <- function(miceout){
    # unfinished 
    preds_names <- names(complete(miceout, 1))
    preds_use <- grep('marital|children|education|working', preds_names, invert = TRUE,value=TRUE)
    
    fit <- with(miceout, 
                glm(as.formula(paste0('ici(miceout) ~ ',paste0(preds_use,collapse=' + '))),
                family = binomial))
    # og ici(miceout) ~ Treatment+TreatmentAccessStart+age+sex+MADRS.1951_SCREEN+LSAS.2241_SCREEN+PDSS.SR.3064_SCREEN + Time+mainsymptom
    ps <- rep(rowMeans(sapply(fit$analyses, fitted.values)),
            miceout$m + 1)

    passed_plot <- xyplot(miceout, mainsymptom ~ ps | as.factor(.imp),
        xlab = "Probability that record is incomplete",
        ylab = "mainsymptom", pch = c(1, 19), col = mdc(1:2))
    my_save_plot(passed_plot,path=file.path('.','imputation','results'),'xy_imputation.pdf')
    return(passed_plot)
}

myminmax <- function(x,min,max,se=FALSE){
    if(se){
        return(round((x)/(max-min),4))
    }
    return(round((x-min)/(max-min),4))
    }

fix_rasch_mice_df <- function(mice_dat,all_rasch_info){
    #need to load the latent translation table again 
    #print(paste('all rasch info is \\n ',all_rasch_info, sep = " ", " "))
    match_mad <- all_rasch_info$MADRSS$ordinal_to_latent$Logit.score
    match_pd <- all_rasch_info$PDSSSR$ordinal_to_latent$Logit.score
    match_lsas <- all_rasch_info$LSASSR$ordinal_to_latent$Logit.score

    # quality control --> scaling 
    mice_dat_out <- mice_dat %>% 
        mutate(mainsymptom = if_else(  # fix so only the right latent scores exist 
            Treatment=='MDD',sapply(mainsymptom, function(val) match_mad[which.min(abs(match_mad - val))]),
            if_else(Treatment=='PD',sapply(mainsymptom, function(val) match_pd[which.min(abs(match_pd - val))]),
            sapply(mainsymptom, function(val) match_lsas[which.min(abs(match_lsas - val))])))) %>%
        mutate(mainsymptom_se = if_else( # fix so only the right se of the latent scores exist 
            Treatment=='MDD',all_rasch_info$MADRSS$ordinal_to_latent$Logit.std.error[match(mainsymptom, all_rasch_info$MADRSS$ordinal_to_latent$Logit.score, nomatch = NA)],
            if_else(Treatment=='PD',all_rasch_info$PDSSSR$ordinal_to_latent$Logit.std.error[match(mainsymptom, all_rasch_info$PDSSSR$ordinal_to_latent$Logit.score, nomatch = NA)],
            all_rasch_info$LSASSR$ordinal_to_latent$Logit.std.error[match(mainsymptom, all_rasch_info$LSASSR$ordinal_to_latent$Logit.score, nomatch = NA)]))) %>%
        mutate( # now we fix the screening sum
            MADRS.S_sum_SCREEN = sapply(MADRS.S_sum_SCREEN, function(val) match_mad[which.min(abs(match_mad - val))]),
            PDSS.SR_sum_SCREEN = sapply(PDSS.SR_sum_SCREEN, function(val) match_pd[which.min(abs(match_pd - val))]),
            LSAS.SR_sum_SCREEN = sapply(LSAS.SR_sum_SCREEN, function(val) match_lsas[which.min(abs(match_lsas - val))])
        ) %>% 
        mutate( # screening se 
            MADRS.S_sum_SCREEN_se = all_rasch_info$MADRSS$ordinal_to_latent$Logit.std.error[match(MADRS.S_sum_SCREEN, all_rasch_info$MADRSS$ordinal_to_latent$Logit.score, nomatch = NA)],
            PDSS.SR_sum_SCREEN_se = all_rasch_info$PDSSSR$ordinal_to_latent$Logit.std.error[match(PDSS.SR_sum_SCREEN, all_rasch_info$PDSSSR$ordinal_to_latent$Logit.score, nomatch = NA)],
            LSAS.SR_sum_SCREEN_se = all_rasch_info$LSASSR$ordinal_to_latent$Logit.std.error[match(LSAS.SR_sum_SCREEN, all_rasch_info$LSASSR$ordinal_to_latent$Logit.score, nomatch = NA)]
        ) %>%
        mutate( # time to make everything to 0-1 scale for comparability 
            mainsymptom = if_else(  # fix so only the right latent scores exist 
            Treatment=='MDD',myminmax(mainsymptom,min(match_mad),max(match_mad)),
            if_else(Treatment=='PD',myminmax(mainsymptom,min(match_pd),max(match_pd)),
            myminmax(mainsymptom,min(match_lsas),max(match_lsas)))),
            mainsymptom_se = if_else(  # fix so only the right latent scores exist 
            Treatment=='MDD',myminmax(mainsymptom_se,min(match_mad),max(match_mad),se=TRUE),
            if_else(Treatment=='PD',myminmax(mainsymptom_se,min(match_pd),max(match_pd),se=TRUE),
            myminmax(mainsymptom_se,min(match_lsas),max(match_lsas),se=TRUE))),
            MADRS.S_sum_SCREEN = myminmax(MADRS.S_sum_SCREEN_se,min(match_mad),max(match_mad)),
            MADRS.S_sum_SCREEN_se = myminmax(MADRS.S_sum_SCREEN_se,min(match_mad),max(match_mad),se=TRUE),
            PDSS.SR_sum_SCREEN = myminmax(PDSS.SR_sum_SCREEN_se,min(match_pd),max(match_pd)),
            PDSS.SR_sum_SCREEN_se = myminmax(PDSS.SR_sum_SCREEN_se,min(match_pd),max(match_pd),se=TRUE),
            LSAS.SR_sum_SCREEN = myminmax(LSAS.SR_sum_SCREEN_se,min(match_lsas),max(match_lsas)),
            LSAS.SR_sum_SCREEN_se = myminmax(LSAS.SR_sum_SCREEN_se,min(match_lsas),max(match_lsas),se=TRUE)
        )
    return(mice_dat_out)
}
fix_baseline_mice_df <- function(mice_dat){
    match_mad <- 0:54
    match_pd <- 0:28
    match_lsas <- 0:144

    # quality control --> scaling 
    mice_dat_out <- mice_dat %>% 
        mutate(mainsymptom = if_else(  # fix so only the right scores exist 
            Treatment=='MDD',sapply(mainsymptom, function(val) match_mad[which.min(abs(match_mad - val))]),
            if_else(Treatment=='PD',sapply(mainsymptom, function(val) match_pd[which.min(abs(match_pd - val))]),
            sapply(mainsymptom, function(val) match_lsas[which.min(abs(match_lsas - val))]))),
            MADRS.S_sum_SCREEN = sapply(MADRS.S_sum_SCREEN, function(val) match_mad[which.min(abs(match_mad - val))]),
            PDSS.SR_sum_SCREEN = sapply(PDSS.SR_sum_SCREEN, function(val) match_pd[which.min(abs(match_pd - val))]),
            LSAS.SR_sum_SCREEN = sapply(LSAS.SR_sum_SCREEN, function(val) match_lsas[which.min(abs(match_lsas - val))])
        ) %>%
        mutate( # time to make everything to 0-1 scale for comparability 
            mainsymptom = if_else(  # fix so only the right scores exist 
            Treatment=='MDD',myminmax(mainsymptom,min(match_mad),max(match_mad)),
            if_else(Treatment=='PD',myminmax(mainsymptom,min(match_pd),max(match_pd)),
            myminmax(mainsymptom,min(match_lsas),max(match_lsas)))),
            MADRS.S_sum_SCREEN = myminmax(MADRS.S_sum_SCREEN,min(match_mad),max(match_mad)),
            PDSS.SR_sum_SCREEN = myminmax(MADRS.S_sum_SCREEN,min(match_pd),max(match_pd)),
            LSAS.SR_sum_SCREEN = myminmax(MADRS.S_sum_SCREEN,min(match_lsas),max(match_lsas))
        )
    return(mice_dat_out)
}

fix_long_to_wide_df <- function(mice_dat,baseline_or_rasch,given_rasch_info){
    # Need to add scaling of variables here and cleaning of the se
    if (missing(baseline_or_rasch)) {
        stop("Baseline/Rasch needs to be specified")
    }
    if(baseline_or_rasch=='rasch'){
        mice_dat <- fix_rasch_mice_df(mice_dat,all_rasch_info=given_rasch_info)
        prefix <- ''
    }else{
        mice_dat <- fix_baseline_mice_df(mice_dat)
        prefix <- 'mainsymptom_'
    }

    mainsymptom_names <- grep('mainsymptom.*', names(mice_dat), value=TRUE)
    id_cols_to_keep = names(mice_dat)[which(!(names(mice_dat)%in%c('Time',mainsymptom_names)))]

    mice_dat %>% 
    mutate(Patient = Patient_og) %>%
    select(!Patient_og) %>% 
    pivot_wider(
        id_cols=c('Patient','Treatment','TreatmentAccessStart','age','sex'),
        names_from=Time,
        unused_fn=first, # this was experimented with 
        names_prefix=prefix,
        values_from=c(ends_with('symptom'),ends_with('symptom_se'))) %>%
        select(Patient:sex,ends_with('SCREEN'),ends_with('SCREEN_se'),
        everything()) -> mice_dat_wide # checks out 

    return(mice_dat_wide)
}

write_my_imputation_sets <- function(df,name){
    write.csv(df,file=file.path('.','imputation','datasets',paste0(name,'.csv')),row.names=FALSE)
}

return_all_rasch_info <- function(){
    these_scales <- c('MADRSS','PDSSSR','LSASSR')
    all_rasch_info <- lapply(these_scales,FUN=load_rasch_analysis)
    names(all_rasch_info) <- these_scales
    return(all_rasch_info)
}

prep_and_do_imputation <- function(df,baseline_or_rasch){
    #sum_or_rasch str 
    #fix data types
    factor_cols <- c('Patient','Treatment','sex','marital_status','children','education','working')
    int_cols <- c('TreatmentAccessStart','age')
    numeric_cols <- grep('^MADRS|LSAS|PDSS|mainsymptom',names(df),value=TRUE)
    df <- make_right_data_formats(df,factor_cols,int_cols,numeric_cols)

    # make right long format + fix screening values
    dflong <- prepare_data_for_impute(df)

    #impute 
    print(paste0('Imputing ',baseline_or_rasch))
    miceout <- impute_my_df(dflong,m=20,maxit=10) #m=20, maxit=10
    
    # save diagnostic plots 
    my_save_plot(densityplot(miceout, layout = c(1, 1)),
        path=file.path('.','imputation','results'),
        paste0(baseline_or_rasch,'_density_imputation.pdf'))
    
    #skipping xy plot for now 
    #xy_plot_inspect <- get_my_xy_plot_saved(miceout)

    # get a list of the imputed dataset 
    imp_list_df <- lapply(1:miceout$m, function(x) complete(miceout, x))


    # make them wide 
    if(baseline_or_rasch=='rasch'){
        rasch_info <- return_all_rasch_info()
    }else{rasch_info=FALSE}

    pb <- txtProgressBar(min = 0, max = length(imp_list_df), style = 3)
    imp_list_dfwide <- lapply(seq_along(imp_list_df), function(i) {
        result <- fix_long_to_wide_df(
            imp_list_df[[i]],
            baseline_or_rasch=baseline_or_rasch,
            given_rasch_info=rasch_info) # this just feels so wrong
        setTxtProgressBar(pb, i)  # Update progress bar
        result
        })
    close(pb)

    #imp_list_dfwide <- lapply(imp_list_df, FUN=fix_long_to_wide_df,baseline_or_rasch=baseline_or_rasch)
    names_for_df_list <- paste0(baseline_or_rasch,'_imp_',1:miceout$m)
    names(imp_list_dfwide) <- names_for_df_list

    # saving 
    lapply(names(imp_list_dfwide),
        function(x) write_my_imputation_sets(imp_list_dfwide[[x]],name=x))

}
