# Supplementary material for: Latent trait or sum score: addressing measurement challenges in the prediction of self-rated symptom outcomes in psychological treatment
Source: Front Psychol. 2026 Feb 26;17:1654996. doi: 10.3389/fpsyg.2026.1654996 (PMC12979473; doi:10.3389/fpsyg.2026.1654996)
Supplement: Supplementary file 3 [file Data_Sheet_2.ZIP › rasch_prediction/prediction_preprocess.r]

# Settings 
# 3635911
# nohup Rscript prediction_preprocess.r  &> imputation_and_preprocess_run.out & 
print(paste('Starting',Sys.time()))
start <- Sys.time()
path_prim <- '/srv/projects/nils/study4rasch'
path2 <- '/Volumes/projects/k8_CPF_Kaldo/Data/Lärande Maskiner/Nils/Study4data'
running_machine = Sys.info()[['sysname']]
path = ifelse(running_machine!='Linux',path2,path_prim)
set_mywd_path = ifelse(running_machine!='Linux','./study4rasch/rasch_prediction','./rasch_prediction')
tryCatch({setwd(set_mywd_path)}, error = function(set_mywd_path){print('already in right directory')})

require(dplyr)
source("../rasch_measures/preprocess.R")
source('imputations.r')

# Load raw data 
df_raw <- read.csv(file=file.path(path,'data','raw_data','outcome.csv')) 

## Select symptoms n other variables 

df_prep <- preprocess_data(df_raw)

load_rasch_analysis <- function(scalename){
    item_params <- read.csv(file=file.path('.','data',paste0('item_params_',scalename,'.csv')),row.names=1)
    items <- row.names(item_params)
    ordinal_to_sum <- read.csv(file=file.path('.','data',paste0('ordinal_sum_to_latent_',scalename,'.csv')))
    return(list('items'=items,'item_params'=item_params,'ordinal_to_latent'=ordinal_to_sum))
}
return_all_rasch_info <- function(){
    these_scales <- c('MADRSS','PDSSSR','LSASSR')
    all_rasch_info <- lapply(these_scales,FUN=load_rasch_analysis)
    names(all_rasch_info) <- these_scales
    return(all_rasch_info)
}
all_rasch_info <- return_all_rasch_info()

# Load rasch scale items (ergo which items make up the scale )
madrs_rasch <- all_rasch_info$MADRSS
pdss_rasch <- all_rasch_info$PDSSSR
lsas_rasch <- all_rasch_info$LSASSR
all_rasch_items <- c(madrs_rasch$items,pdss_rasch$items,lsas_rasch$items)
all_symp <- grep('(MADRS.S|PDSS.SR|LSAS.SR)', names(df_prep), value=TRUE)

# Get right individuals on their outcomes (treatment dependent)
df_sums <- df_prep %>% 
    rowwise() %>%
    mutate( # make sums 
        MADRS.S_b_sum = sum(c_across(MADRS.S_1:MADRS.S_9)),
        PDSS.SR_b_sum = sum(c_across(PDSS.SR_1:PDSS.SR_7)),
        LSAS.SR_b_sum = sum(c_across(LSAS.SR_1a:LSAS.SR_24a)),
        MADRS.S_r_sum = sum(c_across(madrs_rasch$items)), # c_across should work with named vector... somehow 
        PDSS.SR_r_sum = sum(c_across(pdss_rasch$items)),
        LSAS.SR_r_sum = sum(c_across(lsas_rasch$items))
        ) %>% 
    ungroup() %>%
    mutate( # make ordinal to latent scores 
        MADRS.S_r_sum = madrs_rasch$ordinal_to_latent$Logit.score[match(MADRS.S_r_sum, madrs_rasch$ordinal_to_latent$Ordinal.sum.score, nomatch = NA)],
        MADRS.S_r_sum_se = madrs_rasch$ordinal_to_latent$Logit.std.error[match(MADRS.S_b_sum, madrs_rasch$ordinal_to_latent$Ordinal.sum.score, nomatch = NA)],
        PDSS.SR_r_sum = pdss_rasch$ordinal_to_latent$Logit.score[match(PDSS.SR_r_sum, pdss_rasch$ordinal_to_latent$Ordinal.sum.score, nomatch = NA)],
        PDSS.SR_r_sum_se = pdss_rasch$ordinal_to_latent$Logit.std.error[match(PDSS.SR_b_sum, pdss_rasch$ordinal_to_latent$Ordinal.sum.score, nomatch = NA)],
        LSAS.SR_r_sum = lsas_rasch$ordinal_to_latent$Logit.score[match(LSAS.SR_r_sum, lsas_rasch$ordinal_to_latent$Ordinal.sum.score, nomatch = NA)],
        LSAS.SR_r_sum_se = lsas_rasch$ordinal_to_latent$Logit.std.error[match(LSAS.SR_b_sum, lsas_rasch$ordinal_to_latent$Ordinal.sum.score, nomatch = NA)]
    ) %>%
    mutate( # make outcome sums 
    mainsymptom_b = if_else( # baseline 
        Treatment=='MDD',MADRS.S_b_sum,
        if_else(Treatment=='PD',PDSS.SR_b_sum,LSAS.SR_b_sum)),
    mainsymptom_r = if_else( # rasch specific 
        Treatment=='MDD',MADRS.S_r_sum,
        if_else(Treatment=='PD',PDSS.SR_r_sum,LSAS.SR_r_sum)),
    mainsymptom_se = if_else( # rasch specific 
        Treatment=='MDD',MADRS.S_r_sum_se,
        if_else(Treatment=='PD',PDSS.SR_r_sum_se,LSAS.SR_r_sum_se))
        )

#-SPLIT1-# create Baseline and Rasch sets, <- start working with lists here ?
df_b <- df_sums %>% 
        select(!c(contains('_r'),all_of(all_symp),ends_with('se'))) %>% 
        rename(mainsymptom = mainsymptom_b,
               MADRS.S_sum = MADRS.S_b_sum,
               PDSS.SR_sum = PDSS.SR_b_sum,
               LSAS.SR_sum = LSAS.SR_b_sum)
df_r <- df_sums %>% 
        select(!c(contains('_b'),all_of(all_symp))) %>% 
        rename(mainsymptom = mainsymptom_r,
               MADRS.S_sum = MADRS.S_r_sum,
               PDSS.SR_sum = PDSS.SR_r_sum,
               LSAS.SR_sum = LSAS.SR_r_sum,
               MADRS.S_se = MADRS.S_r_sum_se,
               PDSS.SR_se = PDSS.SR_r_sum_se,
               LSAS.SR_se = LSAS.SR_r_sum_se)

dfs <- list('base'=df_b,'rasch'=df_r)

# save these 

## Impute data (item level, long format) 20 sets 
## Saving data is done there too 
prep_and_do_imputation(df_b,baseline_or_rasch='base')
prep_and_do_imputation(df_r,baseline_or_rasch='rasch')

print(paste('all done',Sys.time()))
stop <- Sys.time()
print(paste('after',round(difftime(stop, start, units='mins'),2),'minutes'))

# save data go python 
# saving baseline files 
factor_cols <- c('Patient','Treatment','sex','marital_status','children','education','working')
int_cols <- c('TreatmentAccessStart','age')
numeric_cols <- grep('^MADRS|LSAS|PDSS|mainsymptom',names(df_b),value=TRUE)
df <- make_right_data_formats(df_b,factor_cols,int_cols,numeric_cols)
df <- prepare_data_for_impute(df)
# make them wide 

rasch_info <- return_all_rasch_info()
rasch_info = FALSE

#prefix <- ''
prefix <- 'mainsymptom_'
mainsymptom_names <- grep('mainsymptom.*', names(df), value=TRUE)
id_cols_to_keep = names(df)[which(!(names(df)%in%c('Time',mainsymptom_names)))]

df %>% 
mutate(Patient = Patient_og) %>%
select(!Patient_og) %>% 
pivot_wider(
    id_cols=c('Patient','Treatment','TreatmentAccessStart','age','sex'),
    names_from=Time,
    unused_fn=first, # this was experimented with 
    names_prefix=prefix,
    values_from=c(ends_with('symptom'),ends_with('symptom_se'))) %>%
    select(Patient:sex,ends_with('SCREEN'),ends_with('SCREEN_se'),
    everything()) -> df_wide_b # checks out 

factor_cols <- c('Patient','Treatment','sex','marital_status','children','education','working')
int_cols <- c('TreatmentAccessStart','age')
numeric_cols <- grep('^MADRS|LSAS|PDSS|mainsymptom',names(df_r),value=TRUE)
df <- make_right_data_formats(df_r,factor_cols,int_cols,numeric_cols)
df <- prepare_data_for_impute(df)
# make them wide 
prefix <- ''
#prefix <- 'mainsymptom_'
mainsymptom_names <- grep('mainsymptom.*', names(df), value=TRUE)
id_cols_to_keep = names(df)[which(!(names(df)%in%c('Time',mainsymptom_names)))]

df %>% 
mutate(Patient = Patient_og) %>%
select(!Patient_og) %>% 
pivot_wider(
    id_cols=c('Patient','Treatment','TreatmentAccessStart','age','sex'),
    names_from=Time,
    unused_fn=first, # this was experimented with 
    names_prefix=prefix,
    values_from=c(ends_with('symptom'),ends_with('symptom_se'))) %>%
    select(Patient:sex,ends_with('SCREEN'),ends_with('SCREEN_se'),
    everything()) -> df_wide_r # checks out 
#result <- fix_long_to_wide_df(df,baseline_or_rasch='base',given_rasch_info=rasch_info) 
df_wide_b <- subset(df_wide_b,select=-Patient)
df_wide_r <- subset(df_wide_r,select=-Patient)
write.csv(df_wide_b,file=file.path(path_prim,'data',paste0('base_df_b4_impute','.csv')),row.names=FALSE)
write.csv(df_wide_r,file=file.path(path_prim,'data',paste0('rasch_df_b4_impute','.csv')),row.names=FALSE)
