# Supplementary material for: Latent trait or sum score: addressing measurement challenges in the prediction of self-rated symptom outcomes in psychological treatment
Source: Front Psychol. 2026 Feb 26;17:1654996. doi: 10.3389/fpsyg.2026.1654996 (PMC12979473; doi:10.3389/fpsyg.2026.1654996)
Supplement: Supplementary file 3 [file Data_Sheet_2.ZIP › rasch_prediction/load_data.py]

import pandas as pd 
import numpy as np 
import re 
import os
from datetime import datetime
from typing import Optional, Union, Tuple

from clean_data import fix_imputed_outcome_data


def load_results(file,results_folder_loc): 
    results_file = pd.read_csv(os.path.join(results_folder_loc,file))
    return(results_file) 

def load_imp_df(list_of_dfs:Union[bool,list],
    path: str='/srv/projects/nils/study4rasch/results/imputation/datasets') -> dict:
    dfr,dfp = {},{}
    if not list_of_dfs: 
        list_of_dfs = os.listdir(path)
        list_of_dfs.sort(key=lambda x: int(x.split('_')[2].split('.')[0]))
        list_of_dfs.sort(key=lambda x: str(x.split('_')[0]))
    for i,file in enumerate(list_of_dfs,1): 
        readfile = pd.read_csv(os.path.join(path,file)) 
        file_name = file.split('.')[0]
        type_of_df = file.split('_')[0]
        dfr[f'{file_name}'] = readfile
        dfp[f'{file_name}'] = fix_imputed_outcome_data(readfile,type_of_df)
    return({'dfr':dfr,'dfp':dfp})


if __name__=='__main__': 
    pass 
