# Supplementary material for: Latent trait or sum score: addressing measurement challenges in the prediction of self-rated symptom outcomes in psychological treatment
Source: Front Psychol. 2026 Feb 26;17:1654996. doi: 10.3389/fpsyg.2026.1654996 (PMC12979473; doi:10.3389/fpsyg.2026.1654996)
Supplement: Supplementary file 3 [file Data_Sheet_2.ZIP › rasch_prediction/run_analyses.py]

import pandas as pd 
import numpy as np
from datetime import datetime
import math 
import os
import re
import gc

from tqdm import tqdm #progress_map 
tqdm.pandas()
from sklearn.model_selection import StratifiedKFold

pd.options.display.max_columns=10


from settings import my_random_state, models, main_path
from load_data import load_imp_df,load_results
from save_data import save_file, save_data

from aux_functions import print_my_time,sample_cut

from gridsearchCV import gridsearchCV
from ipsy_scorer import ipsy_scorer

import matplotlib
import matplotlib.figure
import matplotlib.pyplot
import matplotlib.pyplot as plt
import matplotlib.gridspec as grid_spec
#from plots import basic_scatter
#from sklearn.neighbors import KernelDensity

# 
# nohup python3 run_analyses.py &> 2025_01_25_GBR.out & 
# 1129740
# ps -p 1500458 -o pid,ppid,cmd,etime
# cat /proc/<pid>/status
#find . -name "*.pyc" -exec rm -f {} \;

def run_analyses(dfd:dict,models:dict,n_outersplits:int,n_innersplits:int,testrun:bool=False):

    if testrun: 
        n_outersplits=2

    all_ts_start = print_my_time()
    results_out = pd.DataFrame() 

    cv_outer = StratifiedKFold(n_splits=n_outersplits, shuffle=True, random_state=my_random_state) 

    for imp, data in dfd.items(): 
        ts_start = print_my_time()
        print('Starting analyses for {} imputated dataset at {}'.format(imp,ts_start['date']))

        treatments = data.loc[:,'Treatment']

        if testrun: 
            #if list(dfd).index(imp) > 0: # stop after 1 dataset if testrun 
            #    return(results_out)
            n_innersplits=2   
            data = sample_cut(data,0.2)
            treatments = data.loc[:,'Treatment']

        for model_name in models: 
            if imp.split('_')[0]=='base' and 'weighted' in model_name: 
                print(f'\t No analyses for model {model_name} for a base (non-rasch) df')
                print('\t Going next')
                continue
            model_ts = print_my_time()
            print('\t Running analyses for model {}'.format(model_name))
            model,model_params = models[model_name]['model'],models[model_name]['params']

            df = data.copy(deep=True)

            for i, (train,test) in enumerate(cv_outer.split(df,treatments),1):
                print('\t\t Fitting {} fold of {} outer folds'.format(i,n_outersplits)) 

                # train, test set are indicies obv. 
                train_set = df.iloc[train,]
                test_set = df.iloc[test,]

                # keep selection of features into the model selection ? 
                # and multiprocesser here ? 
                grid_searcher = gridsearchCV(estimator=model,
                                             estimator_name=model_name,
                                             parameters=model_params,
                                             cvsplits=n_innersplits,
                                             testrun=testrun)

                grid_searcher.fit(train_set) # takes time 

                # Now that internal cv (for this cv-fold) is done prepp data for "outer" testing 
                test_set_prepped = grid_searcher.wrapper_model.prep_data(test_set)

                # Get prediction on all this outer testset 
                y_hat_outer = grid_searcher.wrapper_model.use_predict(test_set_prepped) 

                # scoring (no bin comparison though)
                outercv_scores = ipsy_scorer(test_set_prepped,y_hat=y_hat_outer, \
                                            model_name=model_name,data_raw=test_set, skip_bin=True) 
                
                resultsdf = {'imp':imp,'cvfold':i,'model':model_name,
                             'best_params':grid_searcher.best_params_,
                             'rmse_intcv_best':grid_searcher.best_score_}
                resultsdf.update(outercv_scores)
                results_append = pd.Series(resultsdf).to_frame().T #make dictionary pandas df then T to alight with axis 0 
                results_out = pd.concat([results_out,results_append],axis=0)

                # memory collector in case of need 
                del grid_searcher
                gc.collect() 


            #Safe save once/imputed dataset because of long runs 
            if model_name in []: 
                save_file(file_to_save=results_out,filename=f'results_{model_name}_{imp}',data_folder_loc=main_path)


            print('Finishing analyses for {} elapsed time was {} (min)'.format(model_name,print_my_time(oldts=model_ts['ts'])))
        print('Finishing analyses for {} imp dataset elapsed time was {} (min)'.format(imp,print_my_time(oldts=ts_start['ts'])))
    all_ts_delta=(print_my_time(oldts=all_ts_start['ts'])/60)
    print('Finishing analyses for all analyses elapsed time was {} (hrs) \n end date was '.format(all_ts_delta,print_my_time()['date']))
    return(results_out)


if __name__=='__main__':
    #print('Pass')
    Testrun = False

    models = {k:v for k,v in models.items() if k in ['GBR']} # 

    #df = load_temp_df(filename="temp_text_df")

    imp_dfs = load_imp_df(list_of_dfs=False)
    #imp_dfs['dfp'] = {k:v for k,v in imp_dfs['dfp'].items() if k in ['imp_df3']}
    if Testrun: 
        imp_dfs['dfp'] = {k:v for k,v in imp_dfs['dfp'].items() if k in ['base_imp_1','rasch_imp_1']}

    results = run_analyses(imp_dfs['dfp'],models,n_outersplits=10,n_innersplits=5,testrun=Testrun)

    if Testrun: 
        save_file(file_to_save=results,filename='results_testrun',data_folder_loc=main_path)
    else: 
        save_file(file_to_save=results,filename='results_GBR',data_folder_loc=main_path)

    print(results)
    
    #results = load_results(file = '2024_10_25_results_testrun.csv',results_folder_loc=os.path.join(main_path,'results'))

    #imp_dfs = load_imp_df()
    #imp = 'imp_df1'
    #df_s = imp_dfs['dfp'][imp]
    #n_outersplits=10
    #n_innersplits=5
    #model_name = 'BERTplus'
    #model = models[model_name]['model']
    #testrun=False
    
