# Supplementary material for: Latent trait or sum score: addressing measurement challenges in the prediction of self-rated symptom outcomes in psychological treatment
Source: Front Psychol. 2026 Feb 26;17:1654996. doi: 10.3389/fpsyg.2026.1654996 (PMC12979473; doi:10.3389/fpsyg.2026.1654996)
Supplement: Supplementary file 3 [file Data_Sheet_2.ZIP › rasch_prediction/ipsy_scorer.py]

#!/usr/bin/env python
# -*- coding: utf-8 -*-
import pandas as pd
import numpy as np 
from sklearn.metrics import r2_score
from sklearn.metrics import confusion_matrix
from sklearn.metrics import root_mean_squared_error as rmse  

def ipsy_scorer(input_to_scorer,y_hat,model_name,data_raw,skip_bin=False):
    """generates all the scoring for the predictions

    Args:
        input_to_scorer (dict): containing: 
            X (pd dataframe): containing the training data
            y (pd array): containing the outcome 
            Treatment (array): containing treatments for patient
            Patient (array): detailing patients 
        y_hat (array): containing the predictions from model (outer predictions probably)
        model_name (str): name of model 
        data_raw (pd dataframe): raw dataframe to be able to check integrity of data 
        returns (dict): dictionary of all possible scoring numbers
    """
    r2 = r2_score(input_to_scorer['y'],y_hat)
    rmse_score = rmse(input_to_scorer['y'],y_hat)
    cont_scores = {'rmse':rmse_score,'r2':r2}
    if skip_bin: 
        pass
    else: 
        data = data_raw.assign(y=input_to_scorer['y'],y_hat = y_hat)
        bin_scores = cont_to_bin_scorer(data=data)
        cont_scores.update(bin_scores)
    return(cont_scores)

def cont_to_bin_scorer(data,need_binning=True): 
    if need_binning: 
        for col in ['y','y_hat']:
            data[f'{col}_bin'] = data.apply(lambda x: outcome_def(x['mainsymptom_0'], x[f'{col}'],x['Treatment']), axis=1)
    else: 
        pass 
    C = confusion_matrix(data.y_bin,data.y_hat_bin)
    tn, fp, fn, tp = C.ravel()
    #bacc is the average recall across classes 
    bacc = ((tp/(tp+fn))+(tn/(fp+tn)))/2 
    #alternative shorter computation 
    bacc_c = np.mean(np.diag(C)/np.sum(C,axis=1))
    return({'bacc':bacc,'tn':tn,'fp':fp,'fn':fn,'tp':tp})


def outcome_def(pre,post,treatment): 
    thresh = {'MDD':11/54,'PD':8/28,'SAD':36/144}[treatment]
    if post < thresh: 
        return('Success')
    elif post <= pre*0.5: 
        return('Success')
    else: 
        return('Failure')

def inverse_fix_sym_perc(data,symname): 
    g = data.groupby('Treatment')[[symname]]
    for grp_name, sub_df in g:
        if grp_name == 'MDD':
            data.loc[data.Treatment == grp_name, symname] = (data.loc[:,symname])*54
        if grp_name == 'SAD':
            data.loc[data.Treatment == grp_name, symname] = (data.loc[:,symname])*144
        if grp_name == 'PD':
            data.loc[data.Treatment == grp_name, symname] = (data.loc[:,symname])*28
    return(data)


if __name__=='__main__': 
    pass 
