# Supplementary material for: Latent trait or sum score: addressing measurement challenges in the prediction of self-rated symptom outcomes in psychological treatment
Source: Front Psychol. 2026 Feb 26;17:1654996. doi: 10.3389/fpsyg.2026.1654996 (PMC12979473; doi:10.3389/fpsyg.2026.1654996)
Supplement: Supplementary file 3 [file Data_Sheet_2.ZIP › rasch_prediction/results/plot_functions.py]

import pandas as pd 
import numpy as np 
#import seaborn as sns 
import matplotlib
import matplotlib.pyplot as plt
import os 
import datetime
import re 

from matplotlib.transforms import Affine2D
from matplotlib.patches import Rectangle
from scipy import stats
import matplotlib.lines as mlines

from sklearn.neighbors import KernelDensity
from sklearn.metrics import ConfusionMatrixDisplay
import matplotlib as mpl
import matplotlib.gridspec as grid_spec
from typing import Optional,Union

#import missingno as msno

from results.pre_processing import get_long_format_results, get_my_summary


#########################
#### Missing plots ######
#########################
#def get_matrix_miss(df): 
#    return(msno.matrix(df))

def my_missing_count(df):
    #returns fig
    missingbygroupntime = df.groupby(['Treatment','time']).count()
    missingbytime = df.groupby('time').count()
    totalcases = df.groupby('time').size()
    totalcase_n = totalcases[1]

    fig, ax = plt.subplots()
    cmap = matplotlib.cm.get_cmap('viridis')
    colors = [cmap(0.33),cmap(0.66),cmap(1)] #MDD PD SAD 
    #colors = ['red','blue','green']
    bottom_value = np.zeros(13)
    for name, color in zip(['MDD','PD','SAD'], colors):
        values = missingbygroupntime[missingbygroupntime.index.isin([name], level=0)]
        values = values.reset_index(level=0, drop=True).reset_index()
        index = values.time.ravel()
        values = values.mainsymptom
        ax.bar(x = index,
               height=values,label=name,
               color=color,bottom=bottom_value,
               edgecolor = 'black')
        bottom_value += values
    ax.set_xticks(range(1,14))
    ax.set_ylim([0,totalcase_n])
    yticks = np.linspace(0,totalcase_n,num=6,endpoint=totalcase_n)
    ax.set_yticks(yticks)
    ax.set_title("Complete data by time")
    ax.legend(loc="upper right")

    #alternative x 
    ax2 = ax.twiny()
    ax2.set_xlim(ax.get_xlim())
    ax2.set_xticks(range(1,14))
    ax2.set_xticklabels(missingbytime.values.ravel())

    #alternative y
    ax3 = ax.twinx()
    ax3.set_ylim([0,1])

    return(fig)
    #quick_save_plot(fig,'mymissingtest',figure_aspect_v=0.7, final_save=True)


#########################
#### \ \######
#########################

def quick_save_plot(fig,name=None,figure_size=False,figure_aspect_v=False,want_tight_layout=True,final_save=False): 
    if figure_size: 
        fig.set_size_inches(figure_size) # (w, h)
    if figure_aspect_v: 
        w,h = matplotlib.figure.figaspect(figure_aspect_v) #float 
        fig.set_size_inches((w,h))
    date_stamp = datetime.datetime.today().date().strftime('%Y-%m-%d')
    if want_tight_layout:
        plt.tight_layout()
    if final_save: 
        try: 
            fig.savefig(
                os.path.join('plots', f'{name} plot {date_stamp}.svg'),
                transparent=False, format='svg')
        except AttributeError: 
            fig.figure.savefig(
                os.path.join('plots', f'{name} plot {date_stamp}.svg'),
                transparent=False,format='svg')
    else: 
        try: 
            fig.savefig(
                os.path.join('plots', f'{name} test plot {date_stamp}.png'),
                transparent=False)
        except AttributeError: 
            fig.figure.savefig(
                os.path.join('plots', f'{name} test plot {date_stamp}.png'),
                transparent=False)
    plt.clf()
    plt.cla()
    return(None)

def get_my_plot(df,score,models,type_df: Optional[bool],times: Optional[Union[str,list]]): 
    if times: 
        df_to_sum = get_long_format_results(df,score)
    else: 
        df_to_sum = df.loc[:,['imp','cvfold','model','type',f'{score}']]
    df_long_score_summ = get_my_summary(df_to_sum,
                                        models=models,
                                        score=f'{score}',
                                        times=type_df) 
    if times: 
        fig, ax = plt.subplots(2,1)
        ax1,ax2 = ax[0],ax[1]
        ax1 = plot_models_ci(df_long_score_summ,models=models,time='Base',score=score,passedax=ax1)
        ax2 = plot_models_ci(df_long_score_summ,models=models,time='Rasch',score=score,passedax=ax2)
        scoretitle = score.upper()
    else: 
        fig, ax = plt.subplots()
        ax = plot_models_ci(df_long_score_summ,models=models,score=score,passedax=ax)
        scoretitle = score.upper()
    #plt.legend(title=f'Model',loc='upper left',fontsize=9,labels=['LR','MLM','RF','MERF','LSTM'][0:len(models)])
    #ax2.legend(title=f'{scoretitle} by model',
    #           bbox_to_anchor=(0.5, -0.35),
    #           ncol=4, 
    #           columnspacing=1, 
    #           loc='center',
    #           borderpad=0.4,
    #           labels=['LR','MLM','RF','LSTM'])
    #fig.legend(title=f'{scoretitle} by model',bbox_to_anchor=(0., 1.02, 1., .102), loc='lower left', mode="expand", borderaxespad=0.)
    return((fig,ax))

def plot_models_ci(df,models,score,passedax):
    models = df.model.unique()
    types = df.type.unique()
    my_ylims = {'rmse': [0.12,0.20],'bacc':[0.45,0.90],'sens':[0.22,0.77],'spec':[0.66,1]}[score]
    my_x = models
    if passedax: 
        ax = passedax
    else: 
        fig, ax = plt.subplots()
        fig.facecolor='black'

    #df_point = df.loc[df.model == model,f'{score}_mean']
    #df_ci = df.loc[df.model == model,f'{score}_adfntot_CI']
    
    cmap = matplotlib.colormaps['magma']
    colors = [cmap(0.15),cmap(0.85)]
    markers = ['o','o']
    #colour_use = cmap(0.05)

    #errorbar 
    i=0
    for group_name, data in df.groupby('type'):
        ax.errorbar(x=data.loc[:,'model'],
                    y=data.loc[:,f'{score}_mean'],
                    yerr= data.loc[:,f'{score}_adfntot_CI'],
                    alpha=0.8,
                    label=f'Type {group_name}',
                    capsize=5, 
                    capthick=2,
                    marker=markers[i],
                    color=colors[i],
                    linestyle="")
        i+=1

    #points 
    #ax.plot(df.loc[:,'model'], 
    #        df.loc[:,f'{score}_mean'],
    #        linestyle="",
    #        marker='o',
    #        color=colour_use,
    #        alpha=1)
    
    #ax.set_xlim(my_xlims)
    ax.set_ylim(my_ylims)

    scoretitle = score.upper()

    ax.set_title(f'{scoretitle} by model',fontsize=12)
    ax.legend() # add the labels ? 
    #quick_save_plot(ax,name='rmse_testing')

    return(ax)

    

def plot_model_time_ci(df_long,models,score,time:Optional[Union[str,bool]],passedax:bool=None): 
    assert(models == ['lr','mlm','rf_wide','merf','lstm'][0:len(models)])
    # time = b or w3
    my_xlims = [1,13.5]
    my_ylims = {'rmse': [0.08,0.15],'bacc':[0.6,0.85],'sens':[0.22,0.77],'spec':[0.66,1]}[score]
    props = dict(boxstyle='round', facecolor='wheat', alpha=0.8)
    if passedax: 
        ax = passedax
    else: 
        fig, ax = plt.subplots()
        fig.facecolor='black'
    models = df_long.model.unique()
    textplacement = {'b':(2,0.1),'w3':(5,0.1)}[time]

    df_long.loc[:,f'{score}_CI_lwr'] = df_long.loc[:,f'{score}_mean']-df_long.loc[:,f'{score}_CI']
    df_long.loc[:,f'{score}_CI_up'] = df_long.loc[:,f'{score}_mean']+df_long.loc[:,f'{score}_CI']
    cmap = matplotlib.cm.get_cmap('viridis')
    colors = [cmap(0),cmap(0.2),cmap(0.4),cmap(0.6),cmap(0.8),cmap(1)]
    markers = ['o','v','s','d','X']
    transnumbers = [-0.3,-0.15,0,+0.15,+0.30]
    legend_labels = ['LR','MLM','RF','MERF','LSTM'][0:len(models)]
    legend_markers = []
    for t,model in enumerate(models): 
        #seperate markers for legend 
        seperate_marker = mlines.Line2D([], [], lw=0,color = colors[t], marker=markers[t],
                          markersize=9, label=legend_labels[t])
        legend_markers.append(seperate_marker)
        transmod = Affine2D().translate(transnumbers[t], 0.0) + ax.transData
        df_sp = df_long.loc[
            (df_long.model == model) & 
            (df_long.time_df == time),f'{score}_mean'] # mean over outer cv folds 
        df_ci_up_lwr = df_long.loc[
            (df_long.model == model) & 
            (df_long.time_df == time),[f'{score}_CI_lwr',f'{score}_CI_up']]
        df_point = df_long.loc[
            (df_long.model == model) & 
            (df_long.time_df == time),f'{score}_mean']
        df_ci = df_long.loc[
            (df_long.model == model) & 
            (df_long.time_df == time),f'{score}_CI']
        # errorbars 
        ax.errorbar(np.arange(11)+3, df_point,
                     yerr=df_ci,
                     alpha=0.3,
                     capsize=5, 
                     capthick=2,
                     linestyle="",
                     color = colors[t],
                     transform=transmod)
        # lines with low alpha 
        ax.plot(np.arange(11)+3,
                df_point,
                marker=None,
                linestyle='-',
                alpha=0.1,
                color = colors[t],
                transform=transmod)
        # points with specific markers 
        ax.plot(np.arange(11)+3,
                df_point,
                linestyle="",
                alpha=1,
                label=f'{model}',
                marker=markers[t],
                color = colors[t],
                transform=transmod)
        ax.set_xlim(my_xlims)
        ax.set_ylim(my_ylims)
    df_g = df_long.groupby(['model','time'])
    mymin = 0 # df_g[f'{score}_CI_lwr'].min().min()
    mystd = df_g[f'{score}_mean'].std().mean()
    ax.add_patch(Rectangle((0, my_ylims[0]), textplacement[0], my_ylims[1]+abs(my_ylims[0]), fill=False, hatch="\\")) #(x,y) #width # hight 
    #ax.hlines(xmin=0,xmax=textplacement[0]+transnumbers[0],y=mymin,colors='black',linestyles='dashed')
    #ax.text((textplacement[0]+transnumbers[0])/2-textplacement[0]/5,-0.01-mystd/5,'Training')

    #xticks 
    start, end = my_xlims[0],my_xlims[1]+0.5
    ax.xaxis.set_ticks(np.arange(start, end, 1)) 

    scoretitle = score.upper()
    #plt.legend(title=f'{score} by model',loc='upper left',fontsize=10)
    
    amount_t = {'b':'2','w3':'5'}[time]
    ax.set_title(f'{scoretitle} over time by {amount_t} timepoints of training',fontsize=10)
    if time=='w3': 
        ax.legend(handles=legend_markers,title=f'Model',loc='upper left',fontsize=9,labels=['LR','MLM','RF','MERF','LSTM'][0:len(models)])
    #quick_save_plot(fig)
    return(ax)

def plot_model_time(df_long,models,time,score,passedax=None): 
    # time = b or w3
    props = dict(boxstyle='round', facecolor='wheat', alpha=0.8)
    if passedax: 
        ax = passedax
    else: 
        fig, ax = plt.subplots()
        fig.facecolor='black'
    models = df_long.index.get_level_values('model').unique()
    textplacement = {'b':(2,0.1),'w3':(5,0.1)}[time]
    for model in models: 
        df_sp = df_long.iloc[
            (df_long.index.get_level_values('model') == model) & 
            (df_long.index.get_level_values('time_df') == time)].groupby('time').mean() # mean over outer cv folds 
        ax.plot(np.arange(11)+2,df_sp,'o-',label=f'{model}',alpha=0.8)
        ax.set_xlim([0,12])
    df_g = df_long.groupby(['model','time'])
    mymin = df_g.min().min()[0]
    mystd = df_g.std().mean()[0]
    ax.hlines(xmin=0,xmax=textplacement[0],y=mymin,colors='black',linestyles='dashed')
    ax.text(textplacement[0]/2-textplacement[0]/5,mymin+mystd/5,'Training')
                  
    plt.legend(title=f'{score} by model',loc='upper left',fontsize=10)
    amount_t = {'b':'2','w3':'5'}[time]
    ax.set_title(f'{score} over time by {amount_t} timepoints of training',fontsize=10)
    #quick_save_plot(fig)
    return(ax)

if __name__=='__main__':
    pass 
