# Supplementary material for: Latent trait or sum score: addressing measurement challenges in the prediction of self-rated symptom outcomes in psychological treatment
Source: Front Psychol. 2026 Feb 26;17:1654996. doi: 10.3389/fpsyg.2026.1654996 (PMC12979473; doi:10.3389/fpsyg.2026.1654996)
Supplement: Supplementary file 3 [file Data_Sheet_2.ZIP › rasch_prediction/results/pre_processing.py]

import pandas as pd 
import numpy as np 
import os 
import datetime
import re 
from scipy import stats
from typing import Optional,Union

#from read_files import read_results

##########################
###### Read results ######
##########################
main_path = "/srv/projects/nils/study4rasch"
data_folder_loc = os.path.join(main_path,'data')
data_folder_results = os.path.join(main_path,'results')
#os.listdir(data_folder_loc)
resultfiles = ['2025_01_05_results.csv','2025_01_07_results_br.csv','2025_01_25_results_rf_rr.csv']

#files_to_load_imps = {'imp1':'symptom_df_imp_1.csv',
#                'imp2':'symptom_df_imp_2.csv',
#                'imp3':'symptom_df_imp_3.csv'}

models_to_process =['DR','LR','LR-weight','BR','BR-weight','RF','RF-weight']

##########################
### Import + clean data ##
##########################
def merge_clean_results(resultfiles,data_folder_results): 
    concat_files = []
    for file in resultfiles: 
        df = pd.read_csv(os.path.join(data_folder_results,file))
        if file == '2025_01_05_results.csv': #before added params for mlm
            df = df.loc[(df.model != 'rf')& (df.model != 'rf_weighted')]
        concat_files.append(df)
    df = pd.concat(concat_files)
    df.loc[:,'type'] = df['imp'].apply(lambda x: 'Base' if x.startswith('base') else 'Rasch')
    recode_dict = {'dr': 'DR','lr': 'LR','lr_weighted': 'LR-weight','br': 'BR','br_weighted': 'BR-weight','rf': 'RF','rf_weighted': 'RF-weight'}
    df['model'] = df['model'].replace(recode_dict)
    return(df)

def fix_features_perc(data): 
    """hard coded rules to make symptoms and time %

    Args:
        data (pandas df): pass
    """
    g = data.groupby('Treatment')[['time','mainsymptom']]
    for grp_name, sub_df in g:
        for col in sub_df:
            if grp_name == 'MDD' and col == 'mainsymptom':
                data.loc[data.Treatment == grp_name, col] = (data.loc[:,col])/54
            if grp_name == 'SAD' and col == 'mainsymptom':
                data.loc[data.Treatment == grp_name, col] = (data.loc[:,col])/144
            if grp_name == 'PD' and col == 'mainsymptom':
                data.loc[data.Treatment == grp_name, col] = (data.loc[:,col])/28
    return(data)

def clean_no_imp_data(df): 
    main_symptom_cols = [x for x in df.columns if 'mainsymptom' in x]
    auxil_cols = ['Patient','Treatment']
    all_cols = auxil_cols+main_symptom_cols
    df_sel = df.loc[:,all_cols]
    rename_dict = {'mainsymptom_SCREEN_sum': 'mainsymptom_time_1',\
                   'mainsymptom_PRE_sum': 'mainsymptom_time_2',\
                    'mainsymptom_WEEK01_sum': 'mainsymptom_time_3',\
                        'mainsymptom_WEEK02_sum': 'mainsymptom_time_4',\
                            'mainsymptom_WEEK03_sum': 'mainsymptom_time_5',\
                                'mainsymptom_WEEK04_sum': 'mainsymptom_time_6',\
                                    'mainsymptom_WEEK05_sum': 'mainsymptom_time_7',\
                                        'mainsymptom_WEEK06_sum': 'mainsymptom_time_8',\
                                            'mainsymptom_WEEK07_sum': 'mainsymptom_time_9',\
                                                'mainsymptom_WEEK08_sum': 'mainsymptom_time_10',\
                                                    'mainsymptom_WEEK09_sum': 'mainsymptom_time_11',\
                                                        'mainsymptom_WEEK10_sum': 'mainsymptom_time_12',\
                                                            'mainsymptom_POST_sum': 'mainsymptom_time_13'}
    right_order_cols = auxil_cols + list(rename_dict.values())
    df_sel = df_sel.rename(rename_dict,axis='columns')
    df_sel = df_sel[right_order_cols]
    df_long = pd.wide_to_long(df_sel, stubnames = 'mainsymptom_time_', 
                              i=["Patient","Treatment"], j="time")
    df_long.rename({'mainsymptom_time_': 'mainsymptom'},axis='columns',inplace=True)
    
    df_w = df_long.unstack()
    df_w.columns = df_w.columns.map('{0[0]}_{0[1]}'.format)
    df_w.reset_index()
    return((df_long,df_w))


##########################
#### Format + add data ###
##########################

def get_long_format_results(df,score): 
    # if not repeated times this must be redudant 
    basecols = ['imp','cvfold','time_df','model',f'{score}']
    added_cols = [x for x in df.columns if f'{score}_time' in x]
    cols = basecols + added_cols 
    df_sel = df.loc[:,cols]
    df_long = pd.wide_to_long(df_sel, stubnames = f'{score}_time_', 
                              i=["imp","cvfold","time_df","model",f"{score}"], j="time")
    df_long=df_long.rename(columns = {f'{score}_time_':f'{score}_score'})
    return(df_long)

def RR_score_and_df(df_in,score=str,model=str,time:Optional[Union[int,bool]]=None): 
    df = df_in.loc[df_in['model']==model,:]
    if time: 
        df_sum = df.groupby('time').mean().reset_index()
        df_sum.rename(columns={f'{score}_score':f'{score}_mean'},inplace=True)
        # V_w Within imp variance = 1/m * \sum se^2 . m = 3 the imputed datasets. And this is the simply mean sew across imp dataset 
        df_Vw = np.square(df.iloc[ \
                (df.index.get_level_values('model') == model) & \
                (df.index.get_level_values('time_df') == time)].groupby(['imp','time']).sem(ddof=1)).groupby('time').mean()
        # V_b Between imp variance theta_m = mean across CV folds and IMP set. \sum \frac{(impmean - theta_m)^2 }{m-1}
        m=20 
        df_Vb = np.square(df.iloc[
                    (df.index.get_level_values('model') == model) & 
                    (df.index.get_level_values('time_df') == time)].groupby(['imp','time']).mean() - (df.iloc[
                    (df.index.get_level_values('model') == model) & 
                    (df.index.get_level_values('time_df') == time)].groupby('time').mean())).groupby('time').sum()/(m-1)
        # Then add the between imp variance / m for a penalty for imputation datasets vb/m
        df_Vb_inflation = df_Vb/m
        df_Vtot = df_Vw + df_Vb + df_Vb_inflation

        df_se_pool = np.sqrt(df_Vtot)
        df_se_pool= df_se_pool.rename(columns={f'{score}_score':f'{score}_se'}).reset_index().loc[:,f'{score}_se']
        
        # lambda "proportion of total variance due to missingness" 
        df_lambda = (df_Vb + df_Vb_inflation)/df_Vtot
        df_lambda_out = df_lambda.rename(columns={f'{score}_score':f'{score}_lambda'}).reset_index().loc[:,f'{score}_lambda']

        # degrees of freedom (1987 formula) 
        df_freedom_old = (m-1)/df_lambda
        n = 10 # number of datapoints / sample size = number of folds 
        k = 1 # Number of parameters to fit - the mean value 
        df_freedom_obs = (((n-k)+1)/((n-k)+3))*(n-k)*(1-df_lambda)
        # degrees of freedom (1999) adjusted
        df_freedom_adj = (df_freedom_old*df_freedom_obs)/(df_freedom_old+df_freedom_obs)

        df_freedom_adj = df_freedom_adj.rename(columns={f'{score}_score':f'{score}_dfadj'}).reset_index().loc[:,f'{score}_dfadj']
        
        #tvalues 
        alpha=0.05
        tvals = {f'{score}_crittval':stats.t.ppf((1-alpha/2),df_freedom_adj)}
        df_tval = pd.DataFrame(data=tvals) # *alpha/2 

        #Relative increase in variance "proportional increase in the sampling variance of the parameter of interest that is due to the missing data."
        df_riv = ((df_Vb+df_Vb_inflation)/df_Vw).rename(columns={f'{score}_score':f'{score}_riv'}).reset_index().loc[:,f'{score}_riv']

        df_out = pd.concat([df_sum,df_se_pool,df_lambda_out,df_freedom_adj,df_tval,df_riv],axis=1)

        df_out['model'] = model 
        df_out['time_df'] = time 
        return(df_out)
    
    # mean across CV folds and across imp sets 
    df_sum = df.loc[:,f'{score}'].mean() # float value 

    # V_w Within imp variance = 1/m * \sum se^2 . m = 3 the imputed datasets. And this is the simply mean sew across imp dataset 
    df_Vw = np.square(df.groupby(['imp'])[f'{score}'].sem(ddof=1)).mean() 

    # V_b Between imp variance theta_m = mean across CV folds and IMP set. \sum \frac{(impmean - theta_m)^2 }{m-1}
    m=20 
    df_Vb = np.square(df.groupby(['imp'])[f'{score}'].mean() - (df[f'{score}'].mean())).sum()/(m-1)

    # Then add the between imp variance / m for a penalty for imputation datasets vb/m
    df_Vb_inflation = df_Vb/m
    df_Vtot = df_Vw + df_Vb + df_Vb_inflation

    df_se_pool = np.sqrt(df_Vtot)
    
    # lambda "proportion of total variance due to missingness" 
    df_lambda = (df_Vb + df_Vb_inflation)/df_Vtot

    # degrees of freedom (1987 formula) 
    df_freedom_old = (m-1)/np.square(df_lambda) 
    n = 10 # number of datapoint used to estimate the estimand / sample size = number of folds 
    k = 1 # Number of parameters to fit - the mean value 
    df_freedom_obs = (((n-k)+1)/((n-k)+3))*(n-k)*(1-df_lambda)
    # degrees of freedom (1999) adjusted
    df_freedom_adj = (df_freedom_old*df_freedom_obs)/(df_freedom_old+df_freedom_obs)

    #ntot
    n = 6464 # number of datapoint used to estimate the estimand / sample size
    k = 1 # Number of parameters to fit - the mean value 
    df_freedom_obs_ntot = (((n-k)+1)/((n-k)+3))*(n-k)*(1-df_lambda)
    # degrees of freedom (1999) adjusted
    df_freedom_adj_ntot = (df_freedom_old*df_freedom_obs_ntot)/(df_freedom_old+df_freedom_obs_ntot)

    
    #tvalues 
    alpha=0.05
    tvals_adf = {f'{score}_crittval':stats.t.ppf((1-alpha/2),df_freedom_adj)}
    tvals_adf_ntot = {f'{score}_crittval':stats.t.ppf((1-alpha/2),df_freedom_adj_ntot)}
    tvals_odf = {f'{score}_crittval':stats.t.ppf((1-alpha/2),df_freedom_old)}

    #Relative increase in variance "proportional increase in the sampling variance of the parameter of interest that is due to the missing data."
    df_riv = ((df_Vb+df_Vb_inflation)/df_Vw)

    df_out = pd.DataFrame.from_dict({'model':f'{model}',f'{score}_mean':df_sum,
                                     f'{score}_se':df_se_pool,
                                     f'{score}_lambda':df_lambda,
                                     f'{score}_adf':df_freedom_adj,
                                     f'{score}_adf_crittval':tvals_adf,
                                     f'{score}_odf':df_freedom_old,
                                     f'{score}_odf_crittval':tvals_odf,
                                     f'{score}_adfntot':df_freedom_adj_ntot,
                                     f'{score}_adfntot_crittval':tvals_adf_ntot,
                                     f'{score}_riv':df_riv}).reset_index(drop=True)

    return(df_out)


def get_my_summary(data: pd.DataFrame,models:list,score:str,times: Optional[Union[list,bool]]=None):
    # score is set to be one score from the beginning ergo already filtered data with rmse (if times = long format , else not)
    df_all_l = []
    for model in models: 
        if times:
            df_in = data.loc[data['model']==model,:]
            df_out = pd.DataFrame()

            for group_name, group_data in df_in.groupby('type'):
                df_out_group = RR_score_and_df(group_data,score=score,model=model,time=False)
                df_out_group['type'] = group_name   
                df_out = pd.concat([df_out, df_out_group], ignore_index=True) 
            df_all_l.append(df_out)
        else: 
            df_in = data.loc[data['model']==model,:]
            df_out = RR_score_and_df(df_in,score=score,model=model,time=False)
            df_all_l.append(df_out)

    df_all_out = pd.concat(df_all_l,axis=0)

    df_all_out[f'{score}_adf_CI'] = df_all_out.loc[:,f'{score}_adf_crittval']*df_all_out.loc[:,f'{score}_se']
    df_all_out[f'{score}_adfntot_CI'] = df_all_out.loc[:,f'{score}_adfntot_crittval']*df_all_out.loc[:,f'{score}_se']
    df_all_out[f'{score}_odf_CI'] = df_all_out.loc[:,f'{score}_odf_crittval']*df_all_out.loc[:,f'{score}_se']

    return(df_all_out)

class my_scoring_f():
    """makes req scoring
    """
    def __init__(self,df,function,name,req_cols):
        #req_cols base names only 
        self.df = df 
        self.name = name
        self.req_cols = req_cols
        self.function = function # function

    def __call__(self):
        return(self.make_score_from_function())
    
    def __str__(self):
        return('Name: '+self.name+'\n'+'Formula: ')
    
    def make_list_of_cols(self):
        get_col_regex = re.compile('|'.join(self.req_cols))
        self.list_of_cols = [x for x in self.df.columns if get_col_regex.search(x)]
        return(self.list_of_cols)
    
    def make_dict_of_cols(self): 
        self.make_list_of_cols()
        #m = re.search(r'\d+$', string)
        my_dict = {}
        # base case 
        my_dict['global'] = self.req_cols
        return(my_dict)
    
    def make_score_from_function(self): 
        score_dict = self.make_dict_of_cols()
        # eval formula for the time with those columns 
        # add to the data frame 
        # return the df modified for that time 
        out = self.function(self.df)
        name_of_col = self.name
        self.df['{}'.format(name_of_col)] = out
        return(self.df)
    
def my_sensitivity(df,time=False): 
    if time: 
        out = df['tp_time_{}'.format(time)]/(df['tp_time_{}'.format(time)]+df['fn_time_{}'.format(time)])
    else: 
        out = df['tp']/(df['tp']+df['fn'])
    return(out)

def my_specificity(df,time=False): 
    if time: 
        out = df['tn_time_{}'.format(time)]/(df['tn_time_{}'.format(time)]+df['fp_time_{}'.format(time)])
    else: 
        out = df['tn']/(df['tn']+df['fp'])
    return(out)

def add_scores(df):
    df = my_scoring_f(df,my_sensitivity,'sens',['tp','fp','tn','fn'])()
    df = my_scoring_f(df,my_specificity,'spec',['tp','fp','tn','fn'])()
    return(df) 

def make_all_scorers(df,list_of_scores): 
    dfout = [] 
    for i,score in enumerate(list_of_scores): 
        df_added = agg_data_RR_prepare(df,f'{score}')
        if i == 0: 
            dfout.append(df_added)
        else: 
            specific_score_names = [x for x in df_added.columns if f'{score}' in x]
            dfout.append(df_added.loc[:,specific_score_names])
    df_return = pd.concat(dfout,axis=1)
    return(df_return)


def fix_my_table1(edu_lvl,df_all_table1): 
    df_edu = recode_n_select_education(edu_lvl)

    education = df_edu.value_counts()
    education_perc = education[education.index!='0']/education[education.index!='0'].sum()

    table1_names = [x for x in df_all_table1.columns if x in ['age','sex','Treatment','mainsymptom_PRE_sum','mainsymptom_POST_sum']]
    df_table1 = df_all_table1.loc[:,table1_names]
    out_mainsymptom = {}
    for time,name in {2:'PRE',13:'POST'}.items():
        df_table1_sub = df_table1.loc[:,:]
        df_table1_sub['time'] = time 
        df_table1_sub = df_table1_sub.loc[:,['Treatment','sex','age',f'mainsymptom_{name}_sum','time']]
        df_table1_sub.columns = ['Treatment','sex','age','mainsymptom','time']
        df_table1_sub['mainsymptom_org'] = df_table1_sub.loc[:,'mainsymptom']
        df_table1_sub = fix_features_perc(df_table1_sub)
        out_mainsymptom[name] = df_table1_sub['mainsymptom'].describe()

    sex = df_table1['sex'].value_counts()
    age = df_table1['age'].describe()
    #mainsymptom = df_table1['mainsymptom'].describe()
    list_of_table_1 = [sex,sex/sex.sum(),age,out_mainsymptom,education,education_perc]
    return(list_of_table_1)

def recode_n_select_education(df): 
    df['education'] = df.loc[:,'Anamnes-(ur-SCID)-1827_SCREEN_1843_5']
    conditions = [
        (df["education"].ge(1) & df["education"].le(3)),
        (df["education"].ge(4) & df["education"].le(6)),
        (df["education"].ge(7))
    ]
    choices = ["Primary", "Secondary", "Postsecondary"]
    df["Education"] = np.select(conditions, choices)
    return(df.loc[:,'Education'])


##########################
###### agg data func######
##########################
def agg_data_RR_prepare(df,score,times: Optional[Union[list,bool]]=None) -> pd.DataFrame: 
    #df = add_scores(df) do this beforehand if necessary o.w. uncessary repeat 
    if times:
        df_to_sum = get_long_format_results(df,f'{score}')
    else: 
        df_to_sum = df.loc[:,['imp','cvfold','model',f'{score}']]
    df_long_score_summ = get_my_summary(df_to_sum,
                                        models=models_to_process,
                                        score=f'{score}',
                                        times=times) 
    return(df_long_score_summ)

##########################
###### tests ######
##########################

def get_my_diff(df,score,timepoint=False,invertscore=False):
    # df object from "agg_data_RR_prepare"
    if timepoint: 
        df = df.loc[df['time']==timepoint,:]
    else: 
        timepoint = '5-12'
        df = df.loc[df['time'].isin([5,6,7,8,9,10,11,12]),:]
    # total 
    getdiff = df.groupby('time_df')[f'{score}'].mean()
    getdiff_std = df.groupby('time_df')[f'{score}'].std()
    # by model 
    granulardiff = df.groupby(['time_df','model'])[f'{score}'].mean()
    granular_out = pd.concat([granulardiff.loc['w3'],granulardiff.loc['b']],axis=1)
    granular_out.loc[:,'diff'] = granulardiff.loc['w3']-granulardiff.loc['b']

    out = np.round(getdiff[1]-getdiff[0],4)
    if invertscore: 
        out = -out
        granular_out.loc[:,'diff'] = -granular_out.loc[:,'diff']
    
    t_test = my_welch_t_test(granulardiff.loc['w3'],granulardiff.loc['b'])

    
    return(print(f'#### For score = {score} and timepoint {timepoint} #### \n  \
                 #### Mean #### \n  ',
                 getdiff,'\n',
                 '#### Std #### \n' , getdiff_std, '\n', 
                 ' #### General difference ####', '\n #### is: ', out, '###'
                 ' \n #### difference by model: #### \n',granular_out,'\n',
                 '#### t_test: #### \n','\n'.join(f'{key}: {value}' for key, value in t_test.items())))

def my_welch_t_test_point_est(df,comparison_col, selection_col, selection_col_value,compare_col_type1,compare_col_type2,score): 
    from scipy.stats import t

    df = df.loc[df[selection_col] == selection_col_value,:]

    # Example pooled means and SEs for two models
    ci1 = df.loc[df[comparison_col]==f'{compare_col_type1}',f'{score}_adfntot_CI'].item()
    ci2 = df.loc[df[comparison_col]==f'{compare_col_type2}',f'{score}_adfntot_CI'].item()
    mean1 = df.loc[df[comparison_col]==f'{compare_col_type1}',f'{score}_mean'].item()
    mean2 = df.loc[df[comparison_col]==f'{compare_col_type2}',f'{score}_mean'].item()
    SE1 = df.loc[df[comparison_col]==f'{compare_col_type1}',f'{score}_se'].item()
    SE2 = df.loc[df[comparison_col]==f'{compare_col_type2}',f'{score}_se'].item()

    og_crit_val = df.loc[df[comparison_col].isin([f'{compare_col_type1}',f'{compare_col_type2}']),f'{score}_adfntot_crittval']
    og_crit_val2 = df.loc[df[comparison_col].isin([f'{compare_col_type1}',f'{compare_col_type2}']),f'{score}_adfntot_CI']

    # Calculate t-statistic
    t_stat = (mean1 - mean2) / ((SE1**2 + SE2**2)**0.5)

    # Example degrees of freedom (adjust based on your data)
    # double checked the formula and it checks out 
    df1 = df.loc[df[comparison_col]==f'{compare_col_type1}',f'{score}_adfntot'].item()
    df2 = df.loc[df[comparison_col]==f'{compare_col_type2}',f'{score}_adfntot'].item()
    degree_f = (SE1**2 + SE2**2)**2 / (((SE1**2)**2 / df1) + ((SE2**2)**2 / df2))

    # Calculate p-value (two-tailed)
    p_value = 2 * t.sf(abs(t_stat), degree_f)
    print(f'For {selection_col} = {selection_col_value}')
    print(f"{compare_col_type1} = {mean1:.4f} [95% CI: {(mean1-ci1):.4f},{(mean1+ci1):.4f}], {compare_col_type2} = {mean2:.4f} [95% CI: {(mean2-ci2):.4f}, {(mean2+ci2):.4f}], mean difference = {(mean1-mean2):.4f}, t({degree_f:.2f}) = {t_stat:.2f}, p = {p_value:.4f}")
    #print(f"t-statistic: {t_stat:.2f}")
    #print(f"Df: {degree_f:.2f}")
    #print(f"p-value: {p_value:.4f}")
    #print('\n')
    #print(f'freedom in each sample was {df1} and {df2}')
    #print(f"og_crit_val: {og_crit_val}")
    #print(f"og_crit_val_CI: {og_crit_val2}")

def corrected_var(series_in): 
    var = (((series_in - series_in.mean())**2).sum())/(len(series_in)-1)
    return(var)

def standard_e(var,n): 
    return(np.sqrt(var/n))

def my_welch_t_test(series_one,series_two): 
    # formulas and results double checked. 

    var_one = corrected_var(series_one)
    se_squared_one = var_one/len(series_one)
    
    assert len(series_one) == len(series_two)
    n = len(series_one)

    var_two = corrected_var(series_two)
    se_squared_two = var_two/len(series_two)
    
    mean_difference = series_one.mean()-series_two.mean()

    this_t_val = (mean_difference)/(np.sqrt(se_squared_one+se_squared_two))
    joint_se = np.sqrt(se_squared_one+se_squared_two)

    nominator_df = (se_squared_one+se_squared_two)**2
    denominator_df = (var_one**2)/(n**3-n**2) + (var_two**2)/(n**3-n**2)
    my_df = nominator_df/denominator_df

    t_s_for_95_CI = stats.t(df=my_df).ppf((0.025, 0.975))
    interval_for_95_CI = joint_se*t_s_for_95_CI
    my_interval = interval_for_95_CI+mean_difference
    # got *2 because by default i calculate 2 sided t test with 95% coverage
    my_p_val = (1-stats.t.cdf(abs(this_t_val),my_df))*2 #abs t val to get same every time

    p_val = stats.t.pdf(this_t_val, my_df)

    return({'t':this_t_val,'df':my_df,'p_val':my_p_val,'mean_diff': mean_difference,'my_interval':my_interval})

def get_my_discrepency(df,score_name,time_df=False): 
    #time_df = 'b' or 'w3'
    if time_df: 
        df = df.loc[df['time_df'] == time_df,:]
        maxed_model_differences = df.groupby(['time'])[f'{score_name}'].apply(maxDiff)
    else: 
        maxed_model_differences = df.groupby(['time','time_df'])[f'{score_name}'].apply(maxDiff)
    id_results = get_the_id_for_max(maxed_model_differences)
    if time_df: 
        df_subsetted = subset_my_results(df,id_results['index']) 
    else: 
        df_subsetted = subset_my_results(df,id_results['index'][0],id_results['index'][1])
    array_of_models = df_subsetted['model'].values
    timeing = df_subsetted['time'].values[0]
    max_alg, min_alg, max_diff = (array_of_models[id_results['values'][2]],
                                  array_of_models[id_results['values'][1]], 
                                  id_results['values'][0])
    max_alg_score = df_subsetted.loc[df_subsetted['model']==max_alg,f'{score_name}'].ravel()[0]
    min_alg_score = df_subsetted.loc[df_subsetted['model']==min_alg,f'{score_name}'].ravel()[0]
    return_text = print(
        f'Max difference for {score_name} was at timepoint t={timeing} between {max_alg} (max = {max_alg_score}) and {min_alg} (min = {min_alg_score}) and was: \n {max_diff} \n '
        )
    print(return_text)
    return(df_subsetted)

def subset_my_results(df,time,time_df=False): 
    if time_df: 
        return (df.loc[(df['time']==time) & (df['time_df']==time_df),:]) 
    else: 
        return (df.loc[df['time']==time,:])
    
def get_the_id_for_max(maxed_model_differences): 
    value_list = [ x[0] for x in list(maxed_model_differences)]
    value_list = [0 if np.isnan(x) else x for x in value_list]
    max_is = max(value_list)
    max_id_is = value_list.index(max_is)
    return({'index': maxed_model_differences.index[max_id_is],'values': maxed_model_differences.iloc[max_id_is]})

def maxDiff(a):
    if isinstance(a,pd.Series): 
        a = list(a)
    if np.isnan(list(a)).all(): 
        return((np.NaN,np.NaN,np.NaN))
    vmin = (a[0],0) # value, ind
    vmax = (a[0],0)
    dmax = (0,0,0) # value, ind 1 ind 2
    for i,value in enumerate(a):
        if i == 0: 
            next
        if (value < vmin[0]):
            vmin = (value,i)
            #recalculate max 
            dmax_val = vmax[0] - vmin[0]
            dmax = (dmax_val,i,dmax[2])
        elif (value - vmin[0] > dmax[0]):
            vmax = (value,i)
            dmax_val = value - vmin[0]
            dmax = (dmax_val,vmin[1],i)
    return (dmax)


if __name__=='__main__':
    pass 
