# Supplementary material for: Latent trait or sum score: addressing measurement challenges in the prediction of self-rated symptom outcomes in psychological treatment
Source: Front Psychol. 2026 Feb 26;17:1654996. doi: 10.3389/fpsyg.2026.1654996 (PMC12979473; doi:10.3389/fpsyg.2026.1654996)
Supplement: Supplementary file 3 [file Data_Sheet_2.ZIP › rasch_prediction/data/ordinal_sum_to_latent_LSASSR.csv]

Ordinal sum score	Logit score	Logit std.error
0	-4.4195723400475	0.674326223707767
1	-3.20264809571109	0.809089535162946
2	-2.57091957663645	0.749233070510755
3	-2.11318007988151	0.669139519081829
4	-1.74260037777357	0.60440978802469
5	-1.42655729899683	0.556955555730796
6	-1.14900022926284	0.521957875616658
7	-0.900268969729353	0.495339110227574
8	-0.673614800231787	0.474653176776537
9	-0.46388086773844	0.458545541525703
10	-0.266930525131931	0.446264211679869
11	-0.0793338757493783	0.43739316125493
12	0.101854136488147	0.431729527949814
13	0.279280718176263	0.42923789934213
14	0.455471906474368	0.430050224892359
15	0.633018897158783	0.434503320932993
16	0.814801145858199	0.443221656493301
17	1.00429230937372	0.457263784749595
18	1.2060374428452	0.478345336695171
19	1.42649030491021	0.509085606181861
20	1.6756644702109	0.552980726721897
21	1.97086147481487	0.613108600161312
22	2.34680128928721	0.686613236049755
23	2.89282049225134	0.744686981179534
24	4.02243068638443	0.634974001444435
