# Supplementary material for: Latent trait or sum score: addressing measurement challenges in the prediction of self-rated symptom outcomes in psychological treatment
Source: Front Psychol. 2026 Feb 26;17:1654996. doi: 10.3389/fpsyg.2026.1654996 (PMC12979473; doi:10.3389/fpsyg.2026.1654996)
Supplement: Supplementary file 3 [file Data_Sheet_2.ZIP › rasch_prediction/data/item_params_MADRSS.csv]

	Location	Threshold 1	Threshold 2	Threshold 3	Threshold 4	Threshold 5	Threshold 6
MADRS.S_1	-0.049	-4.458	-2.075	-0.012	0.379	2.347	3.522
MADRS.S_7	-0.224	-5.079	-2.604	-0.139	1.278	2.381	2.82
MADRS.S_9	0.328	-3.545	-1.928	0.965	2.114	4.032	NA
