# Supplementary material for: Latent trait or sum score: addressing measurement challenges in the prediction of self-rated symptom outcomes in psychological treatment
Source: Front Psychol. 2026 Feb 26;17:1654996. doi: 10.3389/fpsyg.2026.1654996 (PMC12979473; doi:10.3389/fpsyg.2026.1654996)
Supplement: Supplementary file 3 [file Data_Sheet_2.ZIP › rasch_prediction/data/item_params_LSASSR.csv]

	Location	Threshold 1	Threshold 2	Threshold 3
LSAS.SR_2b	0.003	-1.873	0.464	1.418
LSAS.SR_5b	-0.066	-1.803	0.507	1.099
LSAS.SR_8a	0.025	-1.318	0.074	1.32
LSAS.SR_10a	-0.203	-1.245	-0.091	0.726
LSAS.SR_14a	-0.343	-1.991	-0.067	1.028
LSAS.SR_18b	-0.66	-2.225	-0.232	0.478
LSAS.SR_19a	0.397	-0.767	0.451	1.507
LSAS.SR_24a	0.847	0.003	0.82	1.718
