# Supplementary material for: Latent trait or sum score: addressing measurement challenges in the prediction of self-rated symptom outcomes in psychological treatment
Source: Front Psychol. 2026 Feb 26;17:1654996. doi: 10.3389/fpsyg.2026.1654996 (PMC12979473; doi:10.3389/fpsyg.2026.1654996)
Supplement: Supplementary file 3 [file Data_Sheet_2.ZIP › rasch_prediction/data/ordinal_sum_to_latent_MADRSS.csv]

	Ordinal sum score	Logit score	Logit std.error
1	0	-6.47029652353562	0.788920631623188
2	1	-4.98130950659507	1.00224063550907
3	2	-4.02077008142918	0.951005569967221
4	3	-3.21855636316777	0.893207219316297
5	4	-2.49358061196666	0.866929206819175
6	5	-1.76749703613042	0.845753387947138
7	6	-1.01161026338233	0.810534469203339
8	7	-0.358413636260726	0.771322707882533
9	8	0.173600212357447	0.734755157807555
10	9	0.65889988658882	0.702687434530276
11	10	1.13115811894122	0.679981628436416
12	11	1.58586805621069	0.669258316705912
13	12	2.01646808043134	0.671733779920429
14	13	2.43707106953473	0.691296897030719
15	14	2.88028898021731	0.734597260959869
16	15	3.40106024373392	0.804764200664906
17	16	4.1122283178692	0.868675271584451
18	17	5.44441577128347	0.719432285796507
