# Supplementary material for: Latent trait or sum score: addressing measurement challenges in the prediction of self-rated symptom outcomes in psychological treatment
Source: Front Psychol. 2026 Feb 26;17:1654996. doi: 10.3389/fpsyg.2026.1654996 (PMC12979473; doi:10.3389/fpsyg.2026.1654996)
Supplement: Supplementary file 3 [file Data_Sheet_2.ZIP › rasch_prediction/data/item_params_PDSSSR.csv]

	Location	Threshold 1	Threshold 2	Threshold 3	Threshold 4
PDSS.SR_1	0.12	-3.168	-0.535	1.881	2.303
PDSS.SR_3	-0.723	-4.022	-1.399	0.112	2.418
PDSS.SR_4	-0.017	-2.699	-0.933	0.969	2.592
PDSS.SR_6	0.62	-1.688	0.045	1.054	3.07
