# Supplementary material for: Latent trait or sum score: addressing measurement challenges in the prediction of self-rated symptom outcomes in psychological treatment
Source: Front Psychol. 2026 Feb 26;17:1654996. doi: 10.3389/fpsyg.2026.1654996 (PMC12979473; doi:10.3389/fpsyg.2026.1654996)
Supplement: Supplementary file 3 [file Data_Sheet_2.ZIP › rasch_prediction/data/ordinal_sum_to_latent_PDSSSR.csv]

Ordinal sum score	Logit score	Logit std.error
0	-5.41927976596119	0.7748257991194
1	-3.96019954680962	0.967793890756285
2	-3.07188853866967	0.901250817758765
3	-2.36736534704327	0.817501523338171
4	-1.77038207154945	0.759518061527267
5	-1.24349976593343	0.721166998763263
6	-0.759456781162247	0.695606732203493
7	-0.299953103175865	0.679243031180848
8	0.146344481820302	0.669275346306287
9	0.586902607243634	0.663413892603531
10	1.02530622446637	0.661739804148699
11	1.45998371090371	0.668123032659022
12	1.89225912813267	0.689000547231246
13	2.34030911143879	0.730824910435701
14	2.84912994126222	0.793444914250089
15	3.522517886472	0.842405985363719
16	4.7871346641738	0.693458343432152
