# Supplementary material for: Latent trait or sum score: addressing measurement challenges in the prediction of self-rated symptom outcomes in psychological treatment
Source: Front Psychol. 2026 Feb 26;17:1654996. doi: 10.3389/fpsyg.2026.1654996 (PMC12979473; doi:10.3389/fpsyg.2026.1654996)
Supplement: Supplementary file 3 [file Data_Sheet_2.ZIP › rasch_prediction/data/results/CFA_base_rasch.csv]

	Model	Chi2.scaled	df	p.scaled	CFI.scaled	TLI.scaled	RMSEA.scaled	CI_low.scaled	CI_high.scaled	SRMR
1	MADRS-S_Base	1542.964	27	0	0.975	0.966	0.095	0.091	0.099	0.043
2	MADRS-S_Rasch	37.94	2	0	0.999	0.997	0.054	0.04	0.069	0.009
3	PDSS-SR_Base	815.2	14	0	0.931	0.897	0.185	0.174	0.196	0.075
4	PDSS-SR_Rasch	44.625	2	0	0.986	0.958	0.113	0.085	0.143	0.03
5	LSAS-SR_Base	64324.799	1080	0	0.533	0.513	0.191	0.189	0.192	0.192
6	LSAS-SR_Rasch	223.817	20	0	0.96	0.944	0.08	0.07	0.089	0.045
