# Supplementary material for: Latent trait or sum score: addressing measurement challenges in the prediction of self-rated symptom outcomes in psychological treatment
Source: Front Psychol. 2026 Feb 26;17:1654996. doi: 10.3389/fpsyg.2026.1654996 (PMC12979473; doi:10.3389/fpsyg.2026.1654996)
Supplement: Supplementary file 3 [file Data_Sheet_2.ZIP › rasch_prediction/data/results/All_metrics.csv]

	model	rmse_mean	rmse_se	rmse_lambda	rmse_adf	rmse_adf_crittval	rmse_odf	rmse_odf_crittval	rmse_adfntot	rmse_adfntot_crittval	rmse_riv	rmse_adf_CI	rmse_adfntot_CI	rmse_odf_CI	r2_mean	r2_se	r2_lambda	r2_adf	r2_adf_crittval	r2_odf	r2_odf_crittval	r2_adfntot	r2_adfntot_crittval	r2_riv	r2_adf_CI	r2_adfntot_CI	r2_odf_CI	type
0	DR	0.1904366485071176	0.001716879892999348	0.4703061687597909	3.797095278938858	2.8359473960826085	85.89981936224297	1.9879672815822205	83.79655578783029	1.9886802087425581	0.8878830392618134	0.004868981061938089	0.0034143250639958444	0.0034131010536890874	-0.0015512576452771049	0.0006872269084652973	0.26089700883470734	5.435333769232812	2.5098731071254172	279.1357109040491	1.9684989572313634	263.7203304058967	1.969000112634601	0.3529914125004	0.0017248523360499906	0.001353149860173699	0.0013528054526952714	Base
1	LR	0.1318283381945876	0.0017271703220976763	0.4937944958035336	3.620159114424981	2.8951955346418154	77.92218314018368	1.9908783848131966	76.10888259990035	1.9916265318589272	0.9754822729305687	0.005000495804103058	0.0034398782385290615	0.0034385860611551105	0.5195362679670663	0.010714743717486076	0.36111932806229174	4.639039329760455	2.631922896693882	145.69751134929382	1.976379944167626	140.73021653571328	1.9769642919753307	0.5652375223170021	0.02820037932225853	0.021182665727136982	0.02117640459013555	Base
2	LR-weight																											Base
3	BR	0.13179467178237828	0.0017240879135770769	0.4944718862203248	3.615078971110655	2.897012209293196	77.70883396241392	1.9909645700172165	75.90297400317887	1.991713783002079	0.9781293517452737	0.004994703735527624	0.0034338896605787613	0.0034325979515268646	0.5197859915873738	0.010651049729089767	0.35929599361090947	4.653352745548718	2.6292604910096204	147.18001804397952	1.976213248093746	142.12680507364365	1.9767958363965132	0.5607831229834922	0.028004384240474446	0.02105495075771686	0.0210487455807325	Base
4	BR-weight																											Base
5	RF	0.13220504397148689	0.0017650000069689715	0.4638956195445879	3.845650118196826	2.820950315375616	88.2903132653452	1.987198793462263	86.09576228511976	1.9879026625995486	0.8653083922771084	0.004978977326297085	0.0035086482133418403	0.003507405884309626	0.5167261306415287	0.011470862300788764	0.3601023294049902	4.647021971165704	2.6304354982620985	146.5216293711247	1.9762868588804883	141.5066599737601	1.9768702239923384	0.5627498676001561	0.030173363391671214	0.022676406125945552	0.022669714425076436	Base
6	RF-weight																											Base
7	DR	0.19220325895670967	0.0012964529533015408	0.33354638843040413	4.8562697565234565	2.593634731599274	170.78161486899637	1.973951942950097	164.2665243394129	1.974510763020584	0.5004795272169861	0.003362525407567328	0.002559860310043715	0.0025591358261129677	-0.0023210374587399004	0.001143239055843465	0.13907734708209368	6.41475368580844	2.4090686610512506	982.2924481641195	1.9623819480135263	834.860737795678	1.9628095557762681	0.16154453203283925	0.002754141381522312	0.0022439605433461915	0.0022434716854512434	Rasch
8	LR	0.13886003274599626	0.0014819750282347949	0.2600120345879331	5.442433528436777	2.5089817582023244	281.039071313613	1.9684409081681853	265.43627240402293	1.9689414351407608	0.3513733286772357	0.003718248311952475	0.0029179220389353865	0.0029171802704610716	0.4765092225504033	0.009373580348829262	0.24252795874916547	5.582853282969788	2.491921552318636	323.02042032518045	1.9673351395999676	303.0201841164101	1.9678235721312285	0.3201807400688642	0.023358226893638076	0.018445552365692286	0.01844097400411553	Rasch
9	LR-weight	0.13886209152425033	0.0014836879623455709	0.25947902564598163	5.446710019823961	2.508446237199973	282.19485020385474	1.9684060427268129	266.4777347089011	1.968906191976707	0.35040064310444957	0.0037217514863246426	0.002921242416023498	0.002920500350602054	0.47649258667357564	0.009388696403756813	0.24161413484565541	5.590199541849041	2.491057841309263	325.46847244852194	1.9672794934646372	305.19639347449254	1.9677673102525453	0.3185899763525824	0.02338778579625049	0.018474769869198288	0.018470189905475963	Rasch
10	BR	0.1387760538263175	0.001517896021982463	0.25389975497145845	5.491491359362696	2.50289992678113	294.73318511340125	1.9680454537754182	277.75121696821753	1.9685416837750995	0.34030246828527133	0.003799141842281275	0.0029880415909088833	0.0029872883653663785	0.47712993986880264	0.009604907044419792	0.23491912752429375	5.644038580685346	2.484811581638991	344.2840019024384	1.9668783081457253	321.8665841204838	1.967361661786704	0.30705136669294153	0.023866384264540227	0.018896325884216542	0.01889168331742536	Rasch
11	BR-weight	0.13877996328754588	0.0015212811765670758	0.2529130530549438	5.499414136888598	2.5019301904114544	297.03738474292334	1.967982511995479	279.81806801974255	1.9684780553735648	0.33853228742536723	0.0038061393037578254	0.0029946086121251663	0.0029938547513119118	0.47709777943946285	0.009636091715549857	0.2331695581313187	5.658112744434025	2.4832026254219146	349.47000126914094	1.9667753523203615	326.44395446984373	1.9672575533864445	0.3040692510369179	0.023928368246859764	0.018956674212539996	0.018952027678841885	Rasch
12	RF	0.1402786531850278	0.001479327568948795	0.24648552326060047	5.551045650094364	2.4956935030637593	312.73087986241364	1.9675785915277166	293.85478587719325	1.968069709154877	0.327114515871268	0.0036919482027286134	0.0029114197783658463	0.0029106932545203915	0.4656638640540402	0.010210760694068158	0.23729650543491393	5.6249170947182465	2.4870132937768252	337.42007355929616	1.9670194588490346	315.796722721829	1.9675043877325824	0.3111254991302049	0.02539429758572139	0.02008971646766649	0.020084764974882943	Rasch
13	RF-weight	0.14027995805827242	0.0014871338725113098	0.24873682945670653	5.532957134328747	2.4978622396747987	307.0954716060177	1.9677188671577253	288.82236728824813	1.9682115257376416	0.33109147261515115	0.003714655545487357	0.0029269940281916123	0.0029262613789298357	0.4656465988255452	0.01024054975212521	0.22890564678022568	5.692420336856929	2.4793211755200093	362.61067767511446	1.9665277033570203	338.0091688520935	1.9670071189357365	0.2968581546790084	0.025389611849410212	0.020143234264245878	0.020138324785160092	Rasch
