# Supplementary material for: Latent trait or sum score: addressing measurement challenges in the prediction of self-rated symptom outcomes in psychological treatment
Source: Front Psychol. 2026 Feb 26;17:1654996. doi: 10.3389/fpsyg.2026.1654996 (PMC12979473; doi:10.3389/fpsyg.2026.1654996)
Supplement: Supplementary file 3 [file Data_Sheet_2.ZIP › rasch_prediction/data/results/CFA_base_rasch_cutoffs.csv]

	SRMR	RMSEA	CFI
MADRS-S_Base_Level 1: 95/5	.03	.05	.983
MADRS-S_Base_Level 1: 90/10	--	--	--
MADRS-S_Base_Level 2: 95/5	.038	.073	.966
MADRS-S_Base_Level 2: 90/10	--	--	--
MADRS-S_Base_Level 3: 95/5	.046	.103	.937
MADRS-S_Base_Level 3: 90/10	--	--	--
MADRS-S_Rasch_Level 1: 95/5	.02	.131	.984
MADRS-S_Rasch_Level 1: 90/10	--	--	--
PDSS-SR_Base_Level 1: 95/5	.027	.067	.982
PDSS-SR_Base_Level 1: 90/10	--	--	--
PDSS-SR_Base_Level 2: 95/5	.035	.095	.964
PDSS-SR_Base_Level 2: 90/10	--	--	--
PDSS-SR_Base_Level 3: 95/5	.041	.117	.948
PDSS-SR_Base_Level 3: 90/10	--	--	--
PDSS-SR_Rasch_Level 1: 95/5	.024	.104	.984
PDSS-SR_Rasch_Level 1: 90/10	--	--	--
LSAS-SR_Base_Level 1: 95/5	.021	.025	.976
LSAS-SR_Base_Level 1: 90/10	--	--	--
LSAS-SR_Base_Level 2: 95/5	.025	.036	.952
LSAS-SR_Base_Level 2: 90/10	--	--	--
LSAS-SR_Base_Level 3: 95/5	.026	.044	.929
LSAS-SR_Base_Level 3: 90/10	--	--	--
LSAS-SR_Rasch_Level 1: 95/5	.025	.05	.977
LSAS-SR_Rasch_Level 1: 90/10	--	--	--
LSAS-SR_Rasch_Level 2: 95/5	.036	.078	.95
LSAS-SR_Rasch_Level 2: 90/10	--	--	--
LSAS-SR_Rasch_Level 3: 95/5	.054	.121	.892
LSAS-SR_Rasch_Level 3: 90/10	--	--	--
